# Supplementary material for: Diaqua­bis­{1-[(1H-benzimidazol-2-yl)meth­yl]-1H-1,2,4-triazole-κN 4}bis­(2,4,5-tricarb­oxy­benzoato-κO 1)cadmium dihydrate
Source: Acta Crystallogr Sect E Struct Rep Online. 2012 Jan 11;68(Pt 2):m139–40. doi: 10.1107/S1600536812000384 (PMC3274875; doi:10.1107/S1600536812000384)
Supplement: Supplementary file 1 [file e-68-0m139-sup1.cif]

##############################################################################
#                                                                            #
# This CIF contains the data in a paper accepted for publication in          #
# Acta Crystallographica Section E. It conforms to the requirements of       #
# Notes for Authors for Acta Crystallographica Section E, and has been       #
# peer reviewed under the auspices of the IUCr Commission on Journals.       #
#                                                                            #
# Full details of the Crystallographic Information File format               #
# are given in the paper "The Crystallographic Information File (CIF):       #
# a New Standard Archive File for Crystallography" by S. R. Hall, F. H.      #
# Allen and I. D. Brown [Acta Cryst. (1991), A47, 655-685].                  #
#                                                                            #
# The current version of the core CIF dictionary is obtainable from          #
# ftp://ftp.iucr.org/pub/cif_core.dic.                                       #
#                                                                            #
# Software is freely available for graphical display of the structure(s)     #
# in this CIF. For information consult the CIF software page                 #
# http://www.iucr.org/resources/cif/software.                                #
#                                                                            #
# This file may be used for bona fide research purposes within the           #
# scientific community so long as proper attribution is given to the journal # 
# article from which it was obtained.                                        #
#                                                                            #
##############################################################################
data_global
_audit_creation_method     'SHELXL-97'
_journal_date_recd_electronic     2011-12-22
_journal_date_accepted     2012-01-04
_journal_name_full     'Acta Crystallographica, Section E'
_journal_year     2012
_journal_volume     68
_journal_issue      2
_journal_page_first     m139
_journal_page_last     m140
_journal_paper_category     QM
_journal_paper_doi     10.1107/S1600536812000384
_journal_coeditor_code     WM2579
_publ_contact_author_name     'Dr. Xiangru Meng'
_publ_contact_author_address
;
 Department of Chemistry
 Zhengzhou University
 Zhengzhou 450001
 People's Republic of China
;
_publ_contact_author_email     'mxr@zzu.edu.cn'
_publ_contact_author_fax     '86 371 67783126'
_publ_contact_author_phone     '86 371 67783126'
_publ_section_title
;\
Diaquabis{1-[(1<i>H</i>-benzimidazol-2-yl)methyl]-1<i>H</i>-1,2,4-triazole-\
\k<i>N</i>^4^}bis(2,4,5-tricarboxybenzoato-\k<i>O</i>^1^)cadmium dihydrate
;
loop_
    _publ_author_name
    _publ_author_footnote
    _publ_author_address
    'Lei Zhao' ?
;
 School of Chemical Engineering
 Zhengzhou University
 Zhengzhou 450001
 People's Republic of China
;
    'Bingtao Liu' ?
;
 School of Environmental and Municipal Engineering
 North China Institute of Water Conservancy and Hydroelectric Power
 Zhengzhou 450011
 People's Republic of China
;
    'Guanghua Jin' ?
;
 Department of Chemistry
 Zhengzhou University
 Zhengzhou 450001
 People's Republic of China
;
    'Xiangru Meng' ?
;
 Department of Chemistry
 Zhengzhou University
 Zhengzhou 450001
 People's Republic of China
;
data_I
_audit_creation_method     SHELXL-97
_chemical_name_systematic
;
Diaquabis{1-[(1<i>H</i>-benzimidazol-2-yl)methyl]-1<i>H</i>-1,2,4-triazole-
\k<i>N</i>^4^}bis(2,4,5-tricarboxybenzoato-\k<i>O</i>^1^)cadmium dihydrate
;
_chemical_name_common     ?
_chemical_formula_moiety     'C40 H32 Cd N10 O18, 2(H2 O1)'
_chemical_formula_sum     'C40 H36 Cd N10 O20'
_chemical_formula_iupac     '[Cd (C10 H5 O8)2 (C10 H9 N5)2 (H2 O)2], 2H2 O'
_chemical_formula_weight     1089.19
_chemical_melting_point     ?
_symmetry_cell_setting     triclinic
_symmetry_space_group_name_H-M     'P -1'
_symmetry_space_group_name_Hall     '-P 1'
loop_
    _symmetry_equiv_pos_as_xyz
    'x, y, z'
    '-x, -y, -z'
_cell_length_a     7.7005(15)
_cell_length_b     8.6131(17)
_cell_length_c     17.460(3)
_cell_angle_alpha     75.98(3)
_cell_angle_beta     82.55(3)
_cell_angle_gamma     70.60(3)
_cell_volume     1058.2(3)
_cell_formula_units_Z     1
_cell_measurement_reflns_used     3785
_cell_measurement_theta_min     2.4081
_cell_measurement_theta_max     27.8684
_cell_measurement_temperature     293(2)
_exptl_crystal_description     prism
_exptl_crystal_colour     colourless
_exptl_crystal_size_max     0.19
_exptl_crystal_size_mid     0.18
_exptl_crystal_size_min     0.15
_exptl_crystal_density_diffrn     1.709
_exptl_crystal_density_meas     ?
_exptl_crystal_density_method     'not measured'
_exptl_crystal_F_000     554
_exptl_absorpt_coefficient_mu     0.615
_exptl_absorpt_correction_type     multi-scan
_exptl_absorpt_process_details     '(<i>CrystalClear</i>; Rigaku/MSC, 2004)'
_exptl_absorpt_correction_T_min     0.8921
_exptl_absorpt_correction_T_max     0.9134
_exptl_special_details     ?
_diffrn_ambient_temperature     293(2)
_diffrn_radiation_type     MoK\a
_diffrn_radiation_wavelength     0.71073
_diffrn_radiation_source     'fine-focus sealed tube'
_diffrn_radiation_monochromator     graphite
_diffrn_measurement_device_type     'Rigaku Saturn CCD'
_diffrn_measurement_method     \w
_diffrn_detector_area_resol_mean     28.5714
_diffrn_reflns_number     12522
_diffrn_reflns_av_R_equivalents     0.0228
_diffrn_reflns_av_sigmaI/netI     0.0296
_diffrn_reflns_theta_min     2.41
_diffrn_reflns_theta_max     27.88
_diffrn_reflns_theta_full     27.88
_diffrn_measured_fraction_theta_max     0.986
_diffrn_measured_fraction_theta_full     0.986
_diffrn_reflns_limit_h_min     -10
_diffrn_reflns_limit_h_max     10
_diffrn_reflns_limit_k_min     -11
_diffrn_reflns_limit_k_max     11
_diffrn_reflns_limit_l_min     -22
_diffrn_reflns_limit_l_max     21
_diffrn_standards_number     0
_diffrn_standards_interval_count     .
_diffrn_standards_interval_time     .
_diffrn_standards_decay_%     ?
_refine_special_details
;
Refinement of <i>F</i>^2^ against ALL reflections. The weighted <i>R</i>-factor
<i>wR</i> and goodness of fit <i>S</i> are based on <i>F</i>^2^, conventional
<i>R</i>-factors <i>R</i> are based on <i>F</i>, with <i>F</i> set to zero for
negative <i>F</i>^2^. The threshold expression of <i>F</i>^2^ >
\s(<i>F</i>^2^) is used only for calculating <i>R</i>-factors(gt) <i>etc</i>.
and is not relevant to the choice of reflections for refinement.
<i>R</i>-factors based on <i>F</i>^2^ are statistically about twice as large
as those based on <i>F</i>, and <i>R</i>- factors based on ALL data will be
even larger.
;
_reflns_number_total     4987
_reflns_number_gt     4758
_reflns_threshold_expression     I>2sigma(I)
_refine_ls_structure_factor_coef     Fsqd
_refine_ls_matrix_type     full
_refine_ls_R_factor_all     0.0345
_refine_ls_R_factor_gt     0.0326
_refine_ls_wR_factor_gt     0.0822
_refine_ls_wR_factor_ref     0.0836
_refine_ls_goodness_of_fit_ref     1.046
_refine_ls_restrained_S_all     1.046
_refine_ls_number_reflns     4987
_refine_ls_number_parameters     322
_refine_ls_number_restraints     0
_refine_ls_hydrogen_treatment     constr
_refine_ls_weighting_scheme     calc
_refine_ls_weighting_details
         'calc w=1/[\s^2^(Fo^2^)+(0.0457P)^2^+0.6556P] where P=(Fo^2^+2Fc^2^)/3'
_atom_sites_solution_hydrogens     geom
_atom_sites_solution_primary     direct
_atom_sites_solution_secondary     difmap
_refine_ls_shift/su_max     0.000
_refine_ls_shift/su_mean     0.000
_refine_diff_density_max     0.662
_refine_diff_density_min     -0.646
_refine_ls_extinction_method     none
_refine_ls_extinction_coef     ?
loop_
    _atom_type_symbol
    _atom_type_description
    _atom_type_scat_dispersion_real
    _atom_type_scat_dispersion_imag
    _atom_type_scat_source
    'C' 'C' 0.0033 0.0016
                         'International Tables Vol C Tables 4.2.6.8 and 6.1.1.4'
    'H' 'H' 0.0000 0.0000
                         'International Tables Vol C Tables 4.2.6.8 and 6.1.1.4'
    'Cd' 'Cd' -0.8075 1.2024
                         'International Tables Vol C Tables 4.2.6.8 and 6.1.1.4'
    'N' 'N' 0.0061 0.0033
                         'International Tables Vol C Tables 4.2.6.8 and 6.1.1.4'
    'O' 'O' 0.0106 0.0060
                         'International Tables Vol C Tables 4.2.6.8 and 6.1.1.4'
_computing_data_collection     'CrystalClear (Rigaku/MSC, 2004)'
_computing_cell_refinement     'CrystalClear (Rigaku/MSC, 2004)'
_computing_data_reduction     'CrystalClear (Rigaku/MSC, 2004)'
_computing_structure_solution     'SHELXTL (Sheldrick, 2008)'
_computing_structure_refinement     'SHELXTL (Sheldrick, 2008)'
_computing_molecular_graphics     'SHELXTL (Sheldrick, 2008)'
_computing_publication_material     'publCIF (Westrip, 2010)'
loop_
    _atom_site_type_symbol
    _atom_site_label
    _atom_site_fract_x
    _atom_site_fract_y
    _atom_site_fract_z
    _atom_site_U_iso_or_equiv
    _atom_site_adp_type
    _atom_site_calc_flag
    _atom_site_refinement_flags
    _atom_site_occupancy
    _atom_site_symmetry_multiplicity
    _atom_site_disorder_assembly
    _atom_site_disorder_group
    Cd Cd1 0.0000 1.0000 0.0000 0.01995(7) Uani d S 1 2 . .
    N N1 0.2410(2) 0.7537(2) 0.04738(11) 0.0250(4) Uani d . 1 1 . .
    N N2 0.5217(3) 0.6030(2) 0.09222(12) 0.0295(4) Uani d . 1 1 . .
    N N3 0.4177(2) 0.5005(2) 0.09340(11) 0.0238(4) Uani d . 1 1 . .
    N N4 0.4526(3) 0.3824(2) 0.25900(11) 0.0269(4) Uani d . 1 1 . .
    N N5 0.6329(3) 0.1335(2) 0.24746(12) 0.0321(4) Uani d . 1 1 . .
    H H5A 0.6930 0.0485 0.2268 0.038 Uiso calc R 1 1 . .
    O O1 -0.0272(2) 1.1045(2) 0.11147(9) 0.0285(3) Uani d . 1 1 . .
    O O2 0.1184(3) 1.2920(2) 0.05454(10) 0.0385(4) Uani d . 1 1 . .
    O O3 0.3379(3) 0.9741(2) 0.18617(10) 0.0397(4) Uani d . 1 1 . .
    H H3 0.2496 0.9980 0.1563 0.048 Uiso d R 1 1 . .
    O O4 0.3395(3) 0.9197(2) 0.31666(10) 0.0389(4) Uani d . 1 1 . .
    O O5 0.0260(4) 1.3218(2) 0.46604(11) 0.0573(6) Uani d . 1 1 . .
    H H5 0.0324 1.3638 0.5046 0.069 Uiso d R 1 1 . .
    O O6 -0.0760(3) 1.5906(2) 0.40745(11) 0.0558(6) Uani d . 1 1 . .
    O O7 -0.3986(2) 1.6650(2) 0.30619(11) 0.0410(4) Uani d . 1 1 . .
    H H7 -0.4707 1.7657 0.3002 0.049 Uiso d R 1 1 . .
    O O8 -0.2047(2) 1.78648(19) 0.22713(10) 0.0308(3) Uani d . 1 1 . .
    O O9 0.2285(2) 1.1153(2) -0.06019(9) 0.0309(4) Uani d . 1 1 . .
    H H9A 0.2325 1.1543 -0.1098 0.037 Uiso d R 1 1 . .
    H H9B 0.2115 1.1975 -0.0383 0.037 Uiso d R 1 1 . .
    O O10 0.1906(3) 0.6873(2) 0.23452(12) 0.0431(4) Uani d . 1 1 . .
    H H10A 0.0737 0.7278 0.2353 0.052 Uiso d R 1 1 . .
    H H10B 0.1948 0.5903 0.2295 0.052 Uiso d R 1 1 . .
    C C1 0.0434(3) 1.2165(3) 0.11195(12) 0.0216(4) Uani d . 1 1 . .
    C C2 0.2772(3) 1.0108(3) 0.24903(13) 0.0231(4) Uani d . 1 1 . .
    C C3 -0.0278(3) 1.4403(3) 0.40573(13) 0.0293(5) Uani d . 1 1 . .
    C C4 -0.2513(3) 1.6628(3) 0.26677(12) 0.0233(4) Uani d . 1 1 . .
    C C5 0.0265(3) 1.2716(2) 0.18958(11) 0.0189(4) Uani d . 1 1 . .
    C C6 0.1271(3) 1.1709(2) 0.25503(12) 0.0200(4) Uani d . 1 1 . .
    C C7 0.0996(3) 1.2271(3) 0.32503(12) 0.0230(4) Uani d . 1 1 . .
    H H7A 0.1636 1.1578 0.3688 0.028 Uiso d R 1 1 . .
    C C8 -0.0216(3) 1.3844(3) 0.33102(12) 0.0219(4) Uani d . 1 1 . .
    C C9 -0.1177(3) 1.4889(2) 0.26518(12) 0.0201(4) Uani d . 1 1 . .
    C C10 -0.0942(3) 1.4299(3) 0.19571(12) 0.0205(4) Uani d . 1 1 . .
    H H10 -0.1609 1.4980 0.1524 0.025 Uiso calc R 1 1 . .
    C C11 0.4094(3) 0.7527(3) 0.06434(13) 0.0274(4) Uani d . 1 1 . .
    H H11 0.4418 0.8504 0.0567 0.033 Uiso calc R 1 1 . .
    C C12 0.2522(3) 0.5920(3) 0.06641(13) 0.0248(4) Uani d . 1 1 . .
    H H12 0.1590 0.5491 0.0616 0.030 Uiso calc R 1 1 . .
    C C13 0.4912(3) 0.3198(3) 0.12359(13) 0.0265(4) Uani d . 1 1 . .
    H H13A 0.6060 0.2753 0.0944 0.032 Uiso calc R 1 1 . .
    H H13B 0.4048 0.2659 0.1153 0.032 Uiso calc R 1 1 . .
    C C14 0.5248(3) 0.2790(3) 0.20956(13) 0.0243(4) Uani d . 1 1 . .
    C C15 0.5184(4) 0.2989(3) 0.33352(14) 0.0320(5) Uani d . 1 1 . .
    C C16 0.4865(5) 0.3505(4) 0.40519(16) 0.0488(7) Uani d . 1 1 . .
    H H16 0.4082 0.4564 0.4104 0.059 Uiso calc R 1 1 . .
    C C17 0.5784(7) 0.2342(5) 0.46774(18) 0.0706(11) Uani d . 1 1 . .
    H H17 0.5617 0.2624 0.5169 0.085 Uiso calc R 1 1 . .
    C C18 0.6953(7) 0.0761(5) 0.4597(2) 0.0862(15) Uani d . 1 1 . .
    H H18 0.7548 0.0026 0.5038 0.103 Uiso calc R 1 1 . .
    C C19 0.7268(6) 0.0237(4) 0.3894(2) 0.0657(10) Uani d . 1 1 . .
    H H19 0.8050 -0.0824 0.3845 0.079 Uiso calc R 1 1 . .
    C C20 0.6336(4) 0.1404(3) 0.32615(15) 0.0368(6) Uani d . 1 1 . .
loop_
    _atom_site_aniso_label
    _atom_site_aniso_U_11
    _atom_site_aniso_U_22
    _atom_site_aniso_U_33
    _atom_site_aniso_U_12
    _atom_site_aniso_U_13
    _atom_site_aniso_U_23
    Cd1 0.02136(11) 0.02025(12) 0.01892(11) -0.00516(8) -0.00346(7) -0.00608(8)
    N1 0.0255(9) 0.0240(9) 0.0242(9) -0.0046(7) -0.0072(7) -0.0039(7)
    N2 0.0256(9) 0.0314(10) 0.0325(10) -0.0098(8) -0.0068(8) -0.0045(8)
    N3 0.0241(9) 0.0229(9) 0.0233(9) -0.0048(7) -0.0042(7) -0.0049(7)
    N4 0.0312(10) 0.0244(9) 0.0232(9) -0.0056(8) -0.0024(7) -0.0054(7)
    N5 0.0381(11) 0.0205(9) 0.0326(10) 0.0016(8) -0.0093(9) -0.0078(8)
    O1 0.0361(8) 0.0321(8) 0.0249(8) -0.0147(7) -0.0028(6) -0.0138(7)
    O2 0.0639(12) 0.0396(10) 0.0224(8) -0.0281(9) 0.0055(8) -0.0134(7)
    O3 0.0416(10) 0.0385(10) 0.0295(9) 0.0115(8) -0.0087(7) -0.0199(8)
    O4 0.0429(10) 0.0274(9) 0.0284(9) 0.0143(7) -0.0057(7) -0.0062(7)
    O5 0.1076(18) 0.0305(10) 0.0227(9) 0.0044(11) -0.0244(10) -0.0108(8)
    O6 0.1015(18) 0.0260(9) 0.0304(9) 0.0067(10) -0.0248(11) -0.0153(8)
    O7 0.0338(9) 0.0192(8) 0.0515(11) 0.0072(7) 0.0105(8) -0.0020(8)
    O8 0.0371(9) 0.0181(7) 0.0327(8) -0.0030(7) -0.0017(7) -0.0049(6)
    O9 0.0377(9) 0.0342(9) 0.0268(8) -0.0191(7) 0.0033(7) -0.0087(7)
    O10 0.0361(10) 0.0288(9) 0.0634(13) -0.0049(8) -0.0022(9) -0.0154(9)
    C1 0.0242(10) 0.0206(10) 0.0198(9) -0.0014(8) -0.0067(8) -0.0086(8)
    C2 0.0209(9) 0.0193(10) 0.0287(11) 0.0001(8) -0.0045(8) -0.0116(8)
    C3 0.0406(13) 0.0221(10) 0.0194(10) 0.0029(9) -0.0063(9) -0.0089(8)
    C4 0.0281(10) 0.0173(10) 0.0191(9) 0.0024(8) -0.0060(8) -0.0051(8)
    C5 0.0202(9) 0.0196(9) 0.0186(9) -0.0050(8) -0.0025(7) -0.0081(8)
    C6 0.0209(9) 0.0171(9) 0.0214(9) -0.0013(8) -0.0038(7) -0.0078(8)
    C7 0.0269(10) 0.0188(10) 0.0190(9) 0.0018(8) -0.0075(8) -0.0056(8)
    C8 0.0271(10) 0.0173(9) 0.0181(9) 0.0006(8) -0.0046(8) -0.0067(8)
    C9 0.0205(9) 0.0166(9) 0.0209(9) -0.0003(7) -0.0026(7) -0.0065(8)
    C10 0.0217(9) 0.0186(9) 0.0190(9) -0.0009(8) -0.0075(7) -0.0040(8)
    C11 0.0275(11) 0.0282(11) 0.0282(11) -0.0101(9) -0.0066(9) -0.0045(9)
    C12 0.0246(10) 0.0254(10) 0.0246(10) -0.0064(8) -0.0057(8) -0.0055(8)
    C13 0.0280(11) 0.0212(10) 0.0263(11) -0.0009(8) -0.0046(8) -0.0060(8)
    C14 0.0248(10) 0.0207(10) 0.0258(10) -0.0041(8) -0.0039(8) -0.0050(8)
    C15 0.0439(14) 0.0280(12) 0.0247(11) -0.0144(10) -0.0037(10) -0.0015(9)
    C16 0.080(2) 0.0409(15) 0.0287(13) -0.0232(15) 0.0006(13) -0.0085(12)
    C17 0.132(4) 0.061(2) 0.0241(14) -0.038(2) -0.0179(18) -0.0009(14)
    C18 0.154(4) 0.055(2) 0.0416(19) -0.024(3) -0.048(2) 0.0148(16)
    C19 0.102(3) 0.0344(16) 0.0494(18) -0.0056(17) -0.0356(19) 0.0053(14)
    C20 0.0507(15) 0.0271(12) 0.0311(12) -0.0107(11) -0.0137(11) 0.0008(10)
_geom_special_details
;
All e.s.d.'s (except the e.s.d. in the dihedral angle between two l.s. planes)
are estimated using the full covariance matrix. The cell e.s.d.'s are taken
into account individually in the estimation of e.s.d.'s in distances, angles
and torsion angles; correlations between e.s.d.'s in cell parameters are only
used when they are defined by crystal symmetry. An approximate (isotropic)
treatment of cell e.s.d.'s is used for estimating e.s.d.'s involving l.s.
planes.
;
loop_
    _geom_bond_atom_site_label_1
    _geom_bond_atom_site_label_2
    _geom_bond_site_symmetry_2
    _geom_bond_distance
    _geom_bond_publ_flag
    Cd1 O1 2_575 2.2933(15) ?
    Cd1 O1 . 2.2933(15) y
    Cd1 O9 2_575 2.3154(17) ?
    Cd1 O9 . 2.3155(17) y
    Cd1 N1 2_575 2.358(2) ?
    Cd1 N1 . 2.358(2) y
    N1 C12 . 1.327(3) ?
    N1 C11 . 1.364(3) ?
    N2 C11 . 1.308(3) ?
    N2 N3 . 1.371(3) ?
    N3 C12 . 1.332(3) ?
    N3 C13 . 1.454(3) ?
    N4 C14 . 1.329(3) ?
    N4 C15 . 1.394(3) ?
    N5 C14 . 1.323(3) ?
    N5 C20 . 1.390(3) ?
    N5 H5A . 0.8600 ?
    O1 C1 . 1.257(3) ?
    O2 C1 . 1.243(3) ?
    O3 C2 . 1.208(3) ?
    O3 H3 . 0.8501 ?
    O4 C2 . 1.299(3) ?
    O5 C3 . 1.278(3) ?
    O5 H5 . 0.8504 ?
    O6 C3 . 1.229(3) ?
    O7 C4 . 1.245(3) ?
    O7 H7 . 0.8500 ?
    O8 C4 . 1.255(3) ?
    O9 H9A . 0.8501 ?
    O9 H9B . 0.8499 ?
    O10 H10A . 0.8500 ?
    O10 H10B . 0.8500 ?
    C1 C5 . 1.518(3) ?
    C2 C6 . 1.493(3) ?
    C3 C8 . 1.486(3) ?
    C4 C9 . 1.514(3) ?
    C5 C10 . 1.392(3) ?
    C5 C6 . 1.400(3) ?
    C6 C7 . 1.387(3) ?
    C7 C8 . 1.386(3) ?
    C7 H7A . 0.9300 ?
    C8 C9 . 1.399(3) ?
    C9 C10 . 1.394(3) ?
    C10 H10 . 0.9300 ?
    C11 H11 . 0.9300 ?
    C12 H12 . 0.9300 ?
    C13 C14 . 1.493(3) ?
    C13 H13A . 0.9700 ?
    C13 H13B . 0.9700 ?
    C15 C20 . 1.385(4) ?
    C15 C16 . 1.393(4) ?
    C16 C17 . 1.377(4) ?
    C16 H16 . 0.9300 ?
    C17 C18 . 1.389(6) ?
    C17 H17 . 0.9300 ?
    C18 C19 . 1.374(5) ?
    C18 H18 . 0.9300 ?
    C19 C20 . 1.390(4) ?
    C19 H19 . 0.9300 ?
loop_
    _geom_angle_atom_site_label_1
    _geom_angle_atom_site_label_2
    _geom_angle_atom_site_label_3
    _geom_angle_site_symmetry_1
    _geom_angle_site_symmetry_3
    _geom_angle
    _geom_angle_publ_flag
    O1 Cd1 O1 2_575 . 180.0 ?
    O1 Cd1 O9 2_575 2_575 93.80(6) ?
    O1 Cd1 O9 . 2_575 86.20(6) ?
    O1 Cd1 O9 2_575 . 86.20(6) ?
    O1 Cd1 O9 . . 93.80(6) ?
    O9 Cd1 O9 2_575 . 180.0000(10)
                                 ?
    O1 Cd1 N1 2_575 2_575 93.81(7) ?
    O1 Cd1 N1 . 2_575 86.19(7) ?
    O9 Cd1 N1 2_575 2_575 86.47(7) ?
    O9 Cd1 N1 . 2_575 93.53(7) ?
    O1 Cd1 N1 2_575 . 86.19(7) ?
    O1 Cd1 N1 . . 93.81(7) ?
    O9 Cd1 N1 2_575 . 93.53(7) ?
    O9 Cd1 N1 . . 86.47(7) ?
    N1 Cd1 N1 2_575 . 180.00(9) ?
    C12 N1 C11 . . 103.37(18) ?
    C12 N1 Cd1 . . 132.41(15) ?
    C11 N1 Cd1 . . 124.19(15) ?
    C11 N2 N3 . . 102.43(17) ?
    C12 N3 N2 . . 110.17(18) ?
    C12 N3 C13 . . 129.49(19) ?
    N2 N3 C13 . . 120.31(17) ?
    C14 N4 C15 . . 108.15(19) ?
    C14 N5 C20 . . 108.8(2) ?
    C14 N5 H5A . . 125.6 ?
    C20 N5 H5A . . 125.6 ?
    C1 O1 Cd1 . . 120.44(14) ?
    C2 O3 H3 . . 109.5 ?
    C3 O5 H5 . . 109.4 ?
    C4 O7 H7 . . 109.5 ?
    Cd1 O9 H9A . . 120.9 ?
    Cd1 O9 H9B . . 103.5 ?
    H9A O9 H9B . . 106.5 ?
    H10A O10 H10B . . 95.5 ?
    O2 C1 O1 . . 126.63(19) ?
    O2 C1 C5 . . 116.63(18) ?
    O1 C1 C5 . . 116.65(18) ?
    O3 C2 O4 . . 123.89(19) ?
    O3 C2 C6 . . 122.1(2) ?
    O4 C2 C6 . . 113.95(18) ?
    O6 C3 O5 . . 123.4(2) ?
    O6 C3 C8 . . 121.3(2) ?
    O5 C3 C8 . . 115.20(19) ?
    O7 C4 O8 . . 127.6(2) ?
    O7 C4 C9 . . 115.04(19) ?
    O8 C4 C9 . . 117.30(19) ?
    C10 C5 C6 . . 118.63(18) ?
    C10 C5 C1 . . 118.31(17) ?
    C6 C5 C1 . . 123.07(17) ?
    C7 C6 C5 . . 119.85(18) ?
    C7 C6 C2 . . 118.63(18) ?
    C5 C6 C2 . . 121.27(18) ?
    C8 C7 C6 . . 121.30(19) ?
    C8 C7 H7A . . 119.3 ?
    C6 C7 H7A . . 119.4 ?
    C7 C8 C9 . . 119.42(18) ?
    C7 C8 C3 . . 117.30(18) ?
    C9 C8 C3 . . 122.97(18) ?
    C10 C9 C8 . . 119.14(18) ?
    C10 C9 C4 . . 118.22(18) ?
    C8 C9 C4 . . 122.62(18) ?
    C5 C10 C9 . . 121.59(18) ?
    C5 C10 H10 . . 119.2 ?
    C9 C10 H10 . . 119.2 ?
    N2 C11 N1 . . 114.5(2) ?
    N2 C11 H11 . . 122.7 ?
    N1 C11 H11 . . 122.7 ?
    N1 C12 N3 . . 109.49(19) ?
    N1 C12 H12 . . 125.3 ?
    N3 C12 H12 . . 125.3 ?
    N3 C13 C14 . . 111.69(18) ?
    N3 C13 H13A . . 109.3 ?
    C14 C13 H13A . . 109.3 ?
    N3 C13 H13B . . 109.3 ?
    C14 C13 H13B . . 109.3 ?
    H13A C13 H13B . . 107.9 ?
    N5 C14 N4 . . 110.1(2) ?
    N5 C14 C13 . . 124.4(2) ?
    N4 C14 C13 . . 125.46(19) ?
    C20 C15 C16 . . 122.0(2) ?
    C20 C15 N4 . . 106.7(2) ?
    C16 C15 N4 . . 131.3(2) ?
    C17 C16 C15 . . 115.6(3) ?
    C17 C16 H16 . . 122.2 ?
    C15 C16 H16 . . 122.2 ?
    C16 C17 C18 . . 122.1(3) ?
    C16 C17 H17 . . 118.9 ?
    C18 C17 H17 . . 118.9 ?
    C19 C18 C17 . . 122.8(3) ?
    C19 C18 H18 . . 118.6 ?
    C17 C18 H18 . . 118.6 ?
    C18 C19 C20 . . 115.4(3) ?
    C18 C19 H19 . . 122.3 ?
    C20 C19 H19 . . 122.3 ?
    C15 C20 N5 . . 106.2(2) ?
    C15 C20 C19 . . 122.2(3) ?
    N5 C20 C19 . . 131.6(3) ?
loop_
    _geom_torsion_atom_site_label_1
    _geom_torsion_atom_site_label_2
    _geom_torsion_atom_site_label_3
    _geom_torsion_atom_site_label_4
    _geom_torsion_site_symmetry_1
    _geom_torsion_site_symmetry_2
    _geom_torsion_site_symmetry_3
    _geom_torsion_site_symmetry_4
    _geom_torsion
    _geom_torsion_publ_flag
    O1 Cd1 N1 C12 2_575 . . . -65.3(2) ?
    O1 Cd1 N1 C12 . . . . 114.7(2) ?
    O9 Cd1 N1 C12 2_575 . . . 28.3(2) ?
    O9 Cd1 N1 C12 . . . . -151.7(2) ?
    N1 Cd1 N1 C12 2_575 . . .  15E1(10)
                                       ?
    O1 Cd1 N1 C11 2_575 . . . 117.24(18) ?
    O1 Cd1 N1 C11 . . . . -62.76(18) ?
    O9 Cd1 N1 C11 2_575 . . . -149.18(17) ?
    O9 Cd1 N1 C11 . . . . 30.82(17) ?
    N1 Cd1 N1 C11 2_575 . . .  -3E1(10)
                                       ?
    C11 N2 N3 C12 . . . . 0.3(2) ?
    C11 N2 N3 C13 . . . . -177.99(19) ?
    O1 Cd1 O1 C1 2_575 . . .  4E1(10)
                                     ?
    O9 Cd1 O1 C1 2_575 . . . -166.06(16) ?
    O9 Cd1 O1 C1 . . . . 13.94(16) ?
    N1 Cd1 O1 C1 2_575 . . . -79.36(16) ?
    N1 Cd1 O1 C1 . . . . 100.64(16) ?
    Cd1 O1 C1 O2 . . . . 6.3(3) ?
    Cd1 O1 C1 C5 . . . . -177.03(12) ?
    O2 C1 C5 C10 . . . . 69.1(3) ?
    O1 C1 C5 C10 . . . . -107.8(2) ?
    O2 C1 C5 C6 . . . . -110.6(2) ?
    O1 C1 C5 C6 . . . . 72.4(3) ?
    C10 C5 C6 C7 . . . . 2.6(3) ?
    C1 C5 C6 C7 . . . . -177.66(19) ?
    C10 C5 C6 C2 . . . . -171.46(18) ?
    C1 C5 C6 C2 . . . . 8.3(3) ?
    O3 C2 C6 C7 . . . . -162.3(2) ?
    O4 C2 C6 C7 . . . . 15.3(3) ?
    O3 C2 C6 C5 . . . . 11.8(3) ?
    O4 C2 C6 C5 . . . . -170.64(19) ?
    C5 C6 C7 C8 . . . . -2.3(3) ?
    C2 C6 C7 C8 . . . . 171.9(2) ?
    C6 C7 C8 C9 . . . . -0.2(3) ?
    C6 C7 C8 C3 . . . . -174.0(2) ?
    O6 C3 C8 C7 . . . . 154.1(3) ?
    O5 C3 C8 C7 . . . . -23.7(3) ?
    O6 C3 C8 C9 . . . . -19.5(4) ?
    O5 C3 C8 C9 . . . . 162.7(2) ?
    C7 C8 C9 C10 . . . . 2.2(3) ?
    C3 C8 C9 C10 . . . . 175.7(2) ?
    C7 C8 C9 C4 . . . . -179.5(2) ?
    C3 C8 C9 C4 . . . . -6.1(3) ?
    O7 C4 C9 C10 . . . . 107.0(2) ?
    O8 C4 C9 C10 . . . . -71.0(3) ?
    O7 C4 C9 C8 . . . . -71.2(3) ?
    O8 C4 C9 C8 . . . . 110.8(2) ?
    C6 C5 C10 C9 . . . . -0.5(3) ?
    C1 C5 C10 C9 . . . . 179.71(19) ?
    C8 C9 C10 C5 . . . . -1.9(3) ?
    C4 C9 C10 C5 . . . . 179.80(19) ?
    N3 N2 C11 N1 . . . . -0.1(3) ?
    C12 N1 C11 N2 . . . . -0.1(3) ?
    Cd1 N1 C11 N2 . . . . 178.02(15) ?
    C11 N1 C12 N3 . . . . 0.2(2) ?
    Cd1 N1 C12 N3 . . . . -177.62(14) ?
    N2 N3 C12 N1 . . . . -0.3(3) ?
    C13 N3 C12 N1 . . . . 177.7(2) ?
    C12 N3 C13 C14 . . . . -113.5(2) ?
    N2 N3 C13 C14 . . . . 64.4(3) ?
    C20 N5 C14 N4 . . . . -0.3(3) ?
    C20 N5 C14 C13 . . . . 179.3(2) ?
    C15 N4 C14 N5 . . . . 0.2(3) ?
    C15 N4 C14 C13 . . . . -179.4(2) ?
    N3 C13 C14 N5 . . . . -161.6(2) ?
    N3 C13 C14 N4 . . . . 18.0(3) ?
    C14 N4 C15 C20 . . . . 0.0(3) ?
    C14 N4 C15 C16 . . . . 179.6(3) ?
    C20 C15 C16 C17 . . . . 0.6(4) ?
    N4 C15 C16 C17 . . . . -178.9(3) ?
    C15 C16 C17 C18 . . . . 0.1(6) ?
    C16 C17 C18 C19 . . . . -0.5(7) ?
    C17 C18 C19 C20 . . . . 0.2(7) ?
    C16 C15 C20 N5 . . . . -179.8(2) ?
    N4 C15 C20 N5 . . . . -0.2(3) ?
    C16 C15 C20 C19 . . . . -1.0(5) ?
    N4 C15 C20 C19 . . . . 178.6(3) ?
    C14 N5 C20 C15 . . . . 0.3(3) ?
    C14 N5 C20 C19 . . . . -178.4(3) ?
    C18 C19 C20 C15 . . . . 0.5(5) ?
    C18 C19 C20 N5 . . . . 179.1(4) ?
loop_
    _geom_hbond_atom_site_label_D
    _geom_hbond_atom_site_label_H
    _geom_hbond_atom_site_label_A
    _geom_hbond_site_symmetry_A
    _geom_hbond_distance_DH
    _geom_hbond_distance_HA
    _geom_hbond_distance_DA
    _geom_hbond_angle_DHA
    O3 H3 O1 . 0.85 2.19 3.001(3) 160.3
    O5 H5 O6 2_586 0.85 1.77 2.611(3) 168.3
    O7 H7 O4 1_465 0.85 1.66 2.465(2) 156.0
    O9 H9A O8 2_585 0.85 2.01 2.844(2) 166.6
    O9 H9B O2 . 0.85 1.94 2.688(2) 146.7
    O10 H10A O8 1_545 0.85 2.05 2.887(3) 168.5
    O10 H10B N4 . 0.85 2.21 2.704(3) 117.3
    N5 H5A O8 1_635 0.86 2.13 2.922(3) 153.4
