# Supplementary material for: Diaqua­bis­{1-[(1H-benzimidazol-2-yl)meth­yl]-1H-1,2,4-triazole-κN 4}bis­(2,4,5-tricarb­oxy­benzoato-κO 1)cadmium dihydrate
Source: Acta Crystallogr Sect E Struct Rep Online. 2012 Jan 11;68(Pt 2):m139–40. doi: 10.1107/S1600536812000384 (PMC3274875; doi:10.1107/S1600536812000384)
Supplement: Supplementary file 2 [file e-68-0m139-Isup2.hkl]

# 
# h,k,l, Fc-squared, Fo-squared, sigma(Fo-squared) and status flag 
# 
data_I
_shelx_title ' p in P-1 New: P-1' 
_shelx_refln_list_code          4 
_shelx_F_calc_maximum      158.15 
_exptl_crystal_F_000       554.00 
_reflns_d_resolution_high  0.7600 
 
loop_ 
 _symmetry_equiv_pos_as_xyz 
 'x, y, z' 
 '-x, -y, -z' 
 
_cell_length_a     7.7005 
_cell_length_b     8.6131 
_cell_length_c    17.4600 
_cell_angle_alpha  75.980 
_cell_angle_beta   82.550 
_cell_angle_gamma  70.600 
 
_shelx_F_squared_multiplier     1.000 
 
loop_ 
 _refln_index_h 
 _refln_index_k 
 _refln_index_l 
 _refln_F_squared_calc 
 _refln_F_squared_meas 
 _refln_F_squared_sigma 
 _refln_observed_status 
   1   0   0     1295.92     1274.37     11.84 o 
   2   0   0     6506.81     6493.86     37.98 o 
   3   0   0     1366.07     1349.47     10.21 o 
   4   0   0     2620.46     2507.07     31.10 o 
   5   0   0      918.78      880.45      9.74 o 
   6   0   0      274.57      284.75      7.41 o 
   7   0   0      122.19      120.08      5.74 o 
   8   0   0      672.82      662.50     20.07 o 
   9   0   0      196.57      189.09     14.91 o 
  -9   1   0      102.41      100.21     18.80 o 
  -8   1   0      126.60      113.53      9.10 o 
  -7   1   0       86.44       93.86     12.18 o 
  -6   1   0      566.57      556.17     11.77 o 
  -5   1   0     1008.24      949.32     11.23 o 
  -4   1   0      441.15      448.45      5.01 o 
  -3   1   0     7723.21     8061.56     62.68 o 
  -2   1   0      213.90      251.96      3.01 o 
  -1   1   0      824.26      811.45      6.96 o 
   0   1   0      307.30      257.91      2.35 o 
   1   1   0      596.84      691.21      6.52 o 
   2   1   0    11325.00    10890.66     65.33 o 
   3   1   0     5015.97     4968.64     46.59 o 
   4   1   0      551.99      485.30      8.94 o 
   5   1   0      359.00      369.58      6.90 o 
   6   1   0     1266.04     1227.26     23.80 o 
   7   1   0      225.09      223.99      7.30 o 
   8   1   0      149.93      150.88     18.73 o 
   9   1   0      113.13      120.66      7.56 o 
  -8   2   0      106.23       96.71     34.79 o 
  -7   2   0      319.96      323.36     11.00 o 
  -6   2   0      313.28      350.49     31.28 o 
  -5   2   0      165.48      162.22      4.59 o 
  -4   2   0       25.89       25.47      2.18 o 
  -3   2   0      827.97      899.78      8.47 o 
  -2   2   0     4069.34     4481.41     32.91 o 
  -1   2   0      484.95      326.86      3.30 o 
   0   2   0       14.49       48.94      3.72 o 
   1   2   0     3051.29     2956.59     21.61 o 
   2   2   0     4437.74     4211.92     23.04 o 
   3   2   0    14457.23    14464.48     92.11 o 
   4   2   0     1184.32      966.14     14.57 o 
   5   2   0       80.84       85.61      6.14 o 
   6   2   0      374.06      392.25     10.35 o 
   7   2   0      908.37      871.15     19.11 o 
   8   2   0      132.35      140.56      6.10 o 
   9   2   0      302.09      298.40     21.10 o 
  -8   3   0       68.72       66.77     22.07 o 
  -7   3   0       90.76      103.53     29.71 o 
  -6   3   0      138.28      170.35     17.89 o 
  -5   3   0      478.54      417.59      8.89 o 
  -4   3   0      252.79      251.16      4.31 o 
  -3   3   0      374.80      357.48      3.94 o 
  -2   3   0      791.73      862.15      8.10 o 
  -1   3   0      177.91      173.21      2.53 o 
   0   3   0     5847.30     5526.87     31.19 o 
   1   3   0     1109.80      972.42     10.26 o 
   2   3   0     4732.07     5097.26     30.82 o 
   3   3   0     1577.84     1573.55     33.43 o 
   4   3   0    11064.55    11212.20    111.65 o 
   5   3   0        9.51       10.36      3.16 o 
   6   3   0     1869.29     1941.73     30.35 o 
   7   3   0      377.53      404.03     15.02 o 
   8   3   0      444.68      466.84     11.60 o 
   9   3   0       62.14       57.43     18.91 o 
  10   3   0      224.99      245.72     32.60 o 
  -7   4   0       32.65       38.50     13.14 o 
  -6   4   0      101.64      112.98      8.98 o 
  -5   4   0      418.16      436.36     26.34 o 
  -4   4   0      290.67      252.18      4.59 o 
  -3   4   0      457.69      497.07      6.48 o 
  -2   4   0      192.81      170.36      2.61 o 
  -1   4   0      436.74      418.70      6.54 o 
   0   4   0      908.84      933.01     12.55 o 
   1   4   0     2270.93     2452.79     21.59 o 
   2   4   0      346.31      339.84      7.42 o 
   3   4   0      217.38      207.38      7.39 o 
   4   4   0      109.81       79.71      5.65 o 
   5   4   0      159.48      175.94      7.44 o 
   6   4   0      101.74      101.66      9.54 o 
   7   4   0     1562.17     1567.69     23.01 o 
   8   4   0       18.79       18.81      6.59 o 
   9   4   0       92.29       96.60      9.82 o 
  10   4   0      153.16      140.01     10.56 o 
  -7   5   0      262.15      245.52     18.91 o 
  -6   5   0      164.47      177.29     10.79 o 
  -5   5   0        9.64       14.81      5.15 o 
  -4   5   0      655.17      585.79     10.11 o 
  -3   5   0      389.23      391.28     10.84 o 
  -2   5   0      708.97      746.99     10.18 o 
  -1   5   0      179.76      210.17      3.12 o 
   0   5   0      265.55      223.72      4.96 o 
   1   5   0     3508.81     3839.70     66.10 o 
   2   5   0       36.96       38.12      5.32 o 
   3   5   0      761.58      723.94     12.14 o 
   4   5   0      568.70      554.11     11.49 o 
   5   5   0      561.92      584.28     18.35 o 
   6   5   0        9.58       10.64      3.06 o 
   7   5   0      106.45      102.37     10.70 o 
   8   5   0       41.52       62.25      9.05 o 
   9   5   0      140.42      127.65      8.52 o 
  -6   6   0       95.12       56.21     18.64 o 
  -5   6   0      272.98      236.07     26.13 o 
  -4   6   0       10.41       21.54      8.29 o 
  -3   6   0      472.93      479.47     12.35 o 
  -2   6   0      268.23      286.64      5.12 o 
  -1   6   0      262.42      215.54      4.28 o 
   0   6   0      392.22      417.44      8.85 o 
   1   6   0       17.82       13.11      3.39 o 
   2   6   0      227.86      227.76     11.98 o 
   3   6   0        1.39        4.88      2.41 o 
   4   6   0      320.78      298.63     13.21 o 
   5   6   0      156.39      177.59     14.74 o 
   6   6   0      403.70      427.90     12.82 o 
   7   6   0      113.20      108.70     10.78 o 
   8   6   0      347.82      345.49     19.85 o 
   9   6   0       37.30       42.29      6.60 o 
  -5   7   0       73.68       83.60     19.82 o 
  -4   7   0      252.94      263.62     14.69 o 
  -3   7   0      242.19      250.90     13.26 o 
  -2   7   0      144.55      154.89      7.38 o 
  -1   7   0      620.55      577.82     16.19 o 
   0   7   0      504.71      473.21     12.43 o 
   1   7   0      406.00      379.22     11.72 o 
   2   7   0      778.77      794.20     15.56 o 
   3   7   0      324.12      360.80      8.30 o 
   4   7   0      278.93      287.58     19.72 o 
   5   7   0       54.84       58.29      9.02 o 
   6   7   0      262.79      268.32     11.27 o 
   7   7   0      348.01      399.39     31.16 o 
   8   7   0       82.41       74.06      7.01 o 
   9   7   0       27.87       23.49     10.07 o 
  -4   8   0      180.45      206.48     16.15 o 
  -3   8   0      360.63      387.20     15.87 o 
  -2   8   0      311.00      298.09     17.41 o 
  -1   8   0        0.82        2.18      2.83 o 
   0   8   0      483.06      481.82     15.05 o 
   1   8   0      255.10      257.11     27.79 o 
   2   8   0       97.55       95.46      5.19 o 
   3   8   0      250.34      276.54      9.10 o 
   4   8   0      197.70      223.76     15.83 o 
   5   8   0      759.93      745.39     14.74 o 
   6   8   0      146.33      131.78     10.80 o 
   7   8   0      188.52      150.94      7.65 o 
   8   8   0       54.30       50.65      6.74 o 
  -1   9   0      189.79      194.88      9.70 o 
   0   9   0      379.31      407.44     15.22 o 
   1   9   0      489.12      501.88     11.73 o 
   2   9   0       19.83       19.19      4.62 o 
   3   9   0      645.25      673.12     22.20 o 
   4   9   0      361.59      385.40     10.15 o 
   5   9   0      220.21      228.87      8.11 o 
   6   9   0       83.43       93.57     14.62 o 
   7   9   0        0.35        4.62      3.15 o 
   8   9   0       61.44       41.80     11.63 o 
   0  10   0      354.28      355.60     17.17 o 
   1  10   0      180.09      188.30     16.08 o 
   2  10   0      176.81      190.18     11.41 o 
   3  10   0       84.01       75.45      8.94 o 
   4  10   0      283.17      282.88     10.36 o 
   5  10   0       16.28       18.02      3.68 o 
   6  10   0      134.27      114.42     10.13 o 
  -6 -10   1       80.94       54.66     15.97 o 
  -5 -10   1       15.14       14.52      4.42 o 
  -4 -10   1      178.32      161.31      9.70 o 
  -3 -10   1      301.56      263.06     12.23 o 
  -2 -10   1      101.56      111.34     25.35 o 
  -1 -10   1      200.36      177.47     10.14 o 
   0 -10   1       97.89       65.12     27.25 o 
  -7  -9   1       87.26       60.26     14.68 o 
  -6  -9   1       48.72       35.99      8.73 o 
  -5  -9   1      241.74      242.26      8.94 o 
  -4  -9   1      242.54      256.05     13.65 o 
  -3  -9   1      309.55      290.76     14.16 o 
  -2  -9   1       20.36       28.77      4.58 o 
  -1  -9   1      156.32      158.57      8.87 o 
   0  -9   1      299.15      302.75     14.37 o 
   1  -9   1      346.24      356.48     14.16 o 
  -8  -8   1      164.45      182.82     12.63 o 
  -7  -8   1      106.99       99.87      7.94 o 
  -6  -8   1       54.24       62.00      8.95 o 
  -5  -8   1     1332.73     1315.80     42.65 o 
  -4  -8   1      471.11      520.49     15.27 o 
  -3  -8   1      233.34      249.16      7.12 o 
  -2  -8   1       35.73       33.23      6.54 o 
  -1  -8   1       91.10       92.35      9.24 o 
   0  -8   1     1351.11     1316.48     35.79 o 
   1  -8   1       57.06       52.89     10.86 o 
   2  -8   1      123.76      127.69      7.38 o 
   4  -8   1      174.36      237.26     20.35 o 
  -9  -7   1      110.82       71.02     18.77 o 
  -8  -7   1      501.00      514.86     16.28 o 
  -7  -7   1      160.77      143.19      9.04 o 
  -6  -7   1      220.88      205.34      6.75 o 
  -5  -7   1       33.90       35.26      8.87 o 
  -4  -7   1      132.70      150.51      6.90 o 
  -3  -7   1       61.31       55.03      7.47 o 
  -2  -7   1      361.05      354.43      9.89 o 
  -1  -7   1      308.37      276.78      8.70 o 
   0  -7   1      359.85      352.02     10.36 o 
   1  -7   1      224.50      246.69     10.52 o 
   2  -7   1       38.48       46.95     15.41 o 
   3  -7   1      258.88      230.13     10.32 o 
   4  -7   1      244.12      224.54     29.54 o 
   5  -7   1        1.78        3.95      5.94 o 
  -9  -6   1       97.53       77.68     12.93 o 
  -8  -6   1        6.22        5.50      2.88 o 
  -7  -6   1      480.67      478.86     13.50 o 
  -6  -6   1       64.55       72.83     13.61 o 
  -5  -6   1      262.24      252.90      9.43 o 
  -4  -6   1       73.94       84.93     14.20 o 
  -3  -6   1      385.61      437.49     12.30 o 
  -2  -6   1     1234.98     1287.65     17.02 o 
  -1  -6   1      890.84      938.82     20.33 o 
   0  -6   1        2.64        2.50      1.20 o 
   1  -6   1      522.77      516.12      8.79 o 
   2  -6   1       37.31       38.55      4.35 o 
   3  -6   1      252.86      240.99     17.01 o 
   4  -6   1      129.57      138.27     10.51 o 
   5  -6   1       95.17      104.60     17.75 o 
   6  -6   1      203.07      208.50     18.80 o 
  -9  -5   1      158.81      144.48      9.32 o 
  -8  -5   1       67.53       76.85     14.99 o 
  -7  -5   1        5.61       11.28      2.93 o 
  -6  -5   1       19.78       33.44     11.49 o 
  -5  -5   1      364.58      367.12     11.29 o 
  -4  -5   1     1122.56     1132.03     15.58 o 
  -3  -5   1      572.70      550.13      9.89 o 
  -2  -5   1      142.44      141.60      4.51 o 
  -1  -5   1     1350.30     1304.34     24.50 o 
   0  -5   1      277.45      272.25      7.33 o 
   1  -5   1      419.35      420.35      8.09 o 
   2  -5   1      676.76      699.94      9.65 o 
   3  -5   1      384.86      375.80      8.83 o 
   4  -5   1      634.79      628.74     16.98 o 
   5  -5   1       99.18      107.85     24.83 o 
   6  -5   1      239.43      226.33     33.26 o 
   7  -5   1      419.86      445.99     30.12 o 
  -9  -4   1       87.27       83.45     10.81 o 
  -8  -4   1      586.05      596.86     15.04 o 
  -7  -4   1      515.23      542.88     15.50 o 
  -6  -4   1     2176.11     2184.12     42.94 o 
  -5  -4   1     1031.52     1047.46     15.09 o 
  -4  -4   1     2992.15     3216.32     75.45 o 
  -3  -4   1     1513.12     1602.02     20.42 o 
  -2  -4   1     1120.83     1076.97     20.47 o 
  -1  -4   1      869.15      795.48     10.39 o 
   0  -4   1     1090.26     1130.26     13.20 o 
   1  -4   1      253.77      209.30      3.39 o 
   2  -4   1     3385.20     3624.93     53.74 o 
   3  -4   1       50.18       42.63      3.73 o 
   4  -4   1      437.99      419.98      8.54 o 
   5  -4   1      185.59      176.54      4.53 o 
   6  -4   1        0.89        3.46      5.55 o 
   7  -4   1      115.47      128.04     34.95 o 
  -9  -3   1      155.99      146.81     12.84 o 
  -8  -3   1      174.90      185.80      7.10 o 
  -7  -3   1      709.58      712.69     14.27 o 
  -6  -3   1      723.10      706.36     12.98 o 
  -5  -3   1      313.65      298.99     11.20 o 
  -4  -3   1      596.43      637.53     10.71 o 
  -3  -3   1     1364.39     1411.81     27.00 o 
  -2  -3   1     2237.04     2278.51     19.92 o 
  -1  -3   1     3151.47     3258.37     21.72 o 
   0  -3   1      120.23      103.09      2.48 o 
   1  -3   1      556.76      661.24      7.38 o 
   2  -3   1        1.19       12.38      1.73 o 
   3  -3   1      181.33      195.31      2.69 o 
   4  -3   1       47.08       50.86      4.53 o 
   5  -3   1      862.20      911.55      9.10 o 
   6  -3   1      176.45      170.50      7.95 o 
   7  -3   1       49.65       57.46     20.31 o 
   8  -3   1      176.90      193.53     37.99 o 
  -9  -2   1       70.89       71.24     17.28 o 
  -8  -2   1      285.47      287.84     14.18 o 
  -7  -2   1      917.42      912.19     19.80 o 
  -6  -2   1      106.29      106.59      9.95 o 
  -5  -2   1      991.57      963.06     17.19 o 
  -4  -2   1       31.31       43.13      3.65 o 
  -3  -2   1     1310.83     1430.14     12.49 o 
  -2  -2   1      684.30      693.82      7.26 o 
  -1  -2   1       22.29       49.72      2.58 o 
   0  -2   1      960.32      794.50      7.36 o 
   1  -2   1     2989.53     3159.78     16.56 o 
   2  -2   1     5665.59     5909.68     42.61 o 
   3  -2   1     1892.38     1933.59     15.64 o 
   4  -2   1      342.71      301.94      4.02 o 
   5  -2   1     1056.21     1094.76     14.26 o 
   6  -2   1      193.62      192.94      5.42 o 
   7  -2   1       63.17       53.17      6.83 o 
   8  -2   1      218.84      212.01     29.54 o 
  -9  -1   1      155.09      137.59     15.83 o 
  -8  -1   1      390.52      381.75     17.28 o 
  -7  -1   1       63.44       64.06      8.39 o 
  -6  -1   1      655.79      736.71     14.55 o 
  -5  -1   1      149.53      148.90      5.09 o 
  -4  -1   1     4244.65     4188.36     36.07 o 
  -3  -1   1     5066.51     4737.32     33.58 o 
   0  -1   1     7482.34     7047.35     62.47 o 
   1  -1   1     6509.09     6749.74     68.16 o 
   2  -1   1    15228.71    15232.81    108.44 o 
   3  -1   1     1864.92     1864.08     20.26 o 
   4  -1   1      184.97      210.26      4.45 o 
   5  -1   1      246.71      209.55      9.74 o 
   6  -1   1     1414.97     1512.57     29.98 o 
   7  -1   1      747.05      774.36     18.71 o 
   8  -1   1      324.87      329.11     10.78 o 
   9  -1   1      168.10      192.88     12.51 o 
  -9   0   1       63.96       45.89     16.20 o 
  -8   0   1      390.42      372.70     14.01 o 
  -7   0   1      402.68      428.32     10.40 o 
  -6   0   1        7.80        7.86      2.30 o 
  -5   0   1      539.20      579.94      6.86 o 
  -4   0   1     2068.96     2116.35     21.71 o 
  -3   0   1       19.29       30.01      2.11 o 
  -2   0   1      355.87      299.95      3.29 o 
  -1   0   1     1238.59     1397.67      8.55 o 
   1   0   1     1494.85     1517.83     10.44 o 
   2   0   1      301.76      418.33      4.16 o 
   3   0   1      156.28      131.53      2.80 o 
   4   0   1     1427.61     1455.59     18.59 o 
   5   0   1     1447.64     1441.24     18.85 o 
   6   0   1      437.65      450.50     11.93 o 
   7   0   1       87.59       80.32      5.71 o 
   8   0   1      158.00      146.98     19.88 o 
   9   0   1      193.81      195.00     15.00 o 
  -9   1   1      208.66      188.80     13.57 o 
  -7   1   1      273.12      258.05      9.73 o 
  -6   1   1       33.45       29.29      4.85 o 
  -5   1   1     1504.44     1562.11     17.87 o 
  -4   1   1     3418.77     3421.59     42.33 o 
  -3   1   1     2547.38     2682.91     20.58 o 
  -2   1   1        1.55        2.27      0.88 o 
  -1   1   1     9416.91     9060.52     55.38 o 
   0   1   1       22.56       28.68      0.99 o 
   1   1   1     4273.38     4060.47     21.66 o 
   2   1   1     1003.16     1283.88      9.99 o 
   3   1   1      746.73      580.96      5.50 o 
   4   1   1      297.40      265.24      5.61 o 
   5   1   1     4554.15     4628.84     64.35 o 
   6   1   1      674.41      692.24     18.30 o 
   7   1   1       76.04       80.90      5.08 o 
   8   1   1      116.81      116.17      9.11 o 
   9   1   1       57.04       59.51     18.14 o 
  -8   2   1        8.87        7.48      2.00 o 
  -7   2   1       93.09       96.53      7.85 o 
  -6   2   1      793.77      810.34     36.15 o 
  -5   2   1      178.73      161.26      2.19 o 
  -4   2   1      631.08      684.40      7.81 o 
  -3   2   1       21.09       34.03      2.78 o 
  -2   2   1       47.55       30.50      1.55 o 
  -1   2   1     2542.41     2237.60     12.20 o 
   0   2   1      134.11      158.98      2.19 o 
   1   2   1     1301.73     1230.39     11.19 o 
   2   2   1    25011.15    22894.39    309.04 o 
   3   2   1     3635.47     3388.61     20.99 o 
   4   2   1     3136.16     3062.32     32.29 o 
   5   2   1      233.25      247.62      5.48 o 
   6   2   1      562.56      561.56     14.37 o 
   7   2   1      531.84      545.87     21.01 o 
   8   2   1      167.98      176.78      6.69 o 
   9   2   1      431.91      454.62     13.84 o 
  -8   3   1       57.34       59.27     15.87 o 
  -7   3   1      129.26      135.78     13.16 o 
  -6   3   1      825.53      836.18     45.96 o 
  -5   3   1       64.54       55.64      3.53 o 
  -4   3   1      127.69      140.07      3.77 o 
  -3   3   1        5.36        3.29      0.95 o 
  -2   3   1      321.00      356.04      6.03 o 
  -1   3   1     2564.79     2370.15     15.00 o 
   0   3   1      135.01       95.88      2.38 o 
   1   3   1      204.79      234.94      3.65 o 
   2   3   1     2976.62     3216.22     21.80 o 
   3   3   1     2766.69     3010.25     25.69 o 
   4   3   1      402.00      429.65     15.05 o 
   6   3   1      572.95      583.60     13.50 o 
   7   3   1       80.50       86.46      7.66 o 
   8   3   1      779.13      747.74     26.92 o 
   9   3   1      143.25      122.81     14.03 o 
  10   3   1       88.34       97.52     25.17 o 
  -7   4   1       43.08       57.93     13.53 o 
  -6   4   1      184.59      178.63     20.52 o 
  -5   4   1      703.25      635.37     16.32 o 
  -4   4   1       43.06       48.35      4.37 o 
  -3   4   1     2158.59     2309.63     23.03 o 
  -2   4   1      234.24      199.72      3.58 o 
  -1   4   1     4275.76     4797.70     42.42 o 
   0   4   1     4280.61     4347.93     41.76 o 
   1   4   1       62.92       52.86      5.55 o 
   2   4   1     1000.71      986.08     13.59 o 
   3   4   1     2366.09     2414.34     25.56 o 
   4   4   1     1338.42     1432.85     24.69 o 
   5   4   1     1160.59     1116.86     20.26 o 
   6   4   1       34.88       39.73      6.00 o 
   7   4   1     1160.37     1189.13     17.90 o 
   8   4   1       53.85       53.22     10.57 o 
   9   4   1      170.29      183.44     10.97 o 
  10   4   1       68.22       60.62     15.50 o 
  -7   5   1       16.13       10.40      7.40 o 
  -6   5   1      236.00      233.33     26.20 o 
  -5   5   1      210.11      243.52     26.11 o 
  -4   5   1      363.73      387.35      7.99 o 
  -3   5   1     1185.14     1176.69     22.13 o 
  -2   5   1       62.18       69.82      3.65 o 
  -1   5   1        5.61        2.04      1.70 o 
   0   5   1      343.92      312.06      4.89 o 
   1   5   1        4.79        4.06      4.48 o 
   2   5   1     1046.91      961.47     15.28 o 
   3   5   1      433.91      414.99      9.13 o 
   4   5   1      125.90      124.30      6.98 o 
   5   5   1      235.22      193.47     10.07 o 
   6   5   1     1776.93     1846.57     17.10 o 
   7   5   1       56.36       63.78     10.60 o 
   8   5   1      110.86      121.82     12.92 o 
   9   5   1        5.19        6.74      3.08 o 
  -6   6   1      267.29      215.81     25.25 o 
  -5   6   1      160.98      148.44     12.39 o 
  -4   6   1       31.37       20.40      8.87 o 
  -3   6   1      429.56      456.24      8.92 o 
  -2   6   1     1128.77     1042.07     18.45 o 
  -1   6   1       36.71       57.98      6.21 o 
   0   6   1      851.41      811.14     12.88 o 
   1   6   1      546.78      523.48     12.06 o 
   2   6   1      528.61      503.36     15.86 o 
   3   6   1      606.88      576.50     14.73 o 
   4   6   1       37.79       56.84      8.55 o 
   5   6   1      101.29      130.73     15.73 o 
   6   6   1      849.94      804.71     17.92 o 
   7   6   1       12.00        5.24      3.64 o 
   8   6   1       91.98       96.37      5.94 o 
   9   6   1      169.09      179.19      9.48 o 
  -5   7   1      371.19      368.38     18.31 o 
  -4   7   1       60.18       64.24     26.99 o 
  -3   7   1       38.86       33.28     16.08 o 
  -2   7   1      605.64      564.16     11.42 o 
  -1   7   1      438.15      373.09      8.82 o 
   0   7   1      779.96      783.22     12.85 o 
   1   7   1      154.73      180.60     11.28 o 
   2   7   1       30.04       45.97      7.76 o 
   3   7   1     1549.09     1639.25     35.14 o 
   4   7   1      298.48      277.14     14.19 o 
   5   7   1      433.76      429.43     13.29 o 
   6   7   1      311.65      315.80     15.93 o 
   7   7   1      382.03      388.31     10.40 o 
   8   7   1        3.84       11.62      4.86 o 
   9   7   1      171.70      155.54      9.11 o 
  -4   8   1       76.84       51.73     27.52 o 
  -3   8   1      342.49      338.44     17.94 o 
  -2   8   1      262.19      270.70     14.02 o 
  -1   8   1      332.33      336.47     28.06 o 
   0   8   1      200.22      214.32      6.34 o 
   1   8   1      723.40      697.71     28.48 o 
   2   8   1      707.20      734.42     15.70 o 
   3   8   1      313.07      345.95      9.36 o 
   4   8   1      518.11      560.07     13.91 o 
   5   8   1       99.68      108.48     13.26 o 
   6   8   1      272.45      283.61     11.98 o 
   7   8   1      168.12      169.79      9.41 o 
   8   8   1       46.38       56.61     12.37 o 
  -1   9   1       91.99       70.97     13.58 o 
   0   9   1       15.34        7.75      6.75 o 
   1   9   1      612.74      620.27     16.94 o 
   2   9   1      128.33      113.95     10.86 o 
   3   9   1      265.97      281.58     13.86 o 
   4   9   1      165.13      174.00     11.53 o 
   5   9   1      152.39      123.03      8.64 o 
   6   9   1      200.34      188.70      9.23 o 
   7   9   1       31.20       19.05      6.34 o 
   8   9   1      110.93       95.62      7.43 o 
   0  10   1      462.14      488.53     21.28 o 
   1  10   1      110.26      102.70     10.46 o 
   2  10   1      478.25      460.45     13.16 o 
   3  10   1       75.08       76.48     14.32 o 
   4  10   1      376.57      396.71     11.65 o 
   5  10   1      242.74      239.78      8.83 o 
   6  10   1      105.76      102.90     11.67 o 
   7  10   1      178.50      165.53      7.89 o 
   2  11   1       78.62       92.35      8.17 o 
   3  11   1       62.24       62.78     17.66 o 
   4  11   1       17.09       22.62      6.15 o 
  -6 -10   2        8.80       10.60      4.17 o 
  -5 -10   2      100.63       76.52     15.12 o 
  -4 -10   2       53.49       51.54     13.42 o 
  -3 -10   2      143.49      130.62     14.18 o 
  -2 -10   2      345.60      373.16     38.77 o 
  -1 -10   2      140.35      113.56     11.06 o 
   0 -10   2       50.94       37.16     16.11 o 
  -7  -9   2      224.88      256.14      9.42 o 
  -6  -9   2      168.10      164.45     11.01 o 
  -5  -9   2      250.80      278.91     11.76 o 
  -4  -9   2      242.74      240.77     12.56 o 
  -3  -9   2      109.47      109.94      7.33 o 
  -2  -9   2      386.31      376.71     11.58 o 
  -1  -9   2      220.60      233.85      9.33 o 
   0  -9   2       13.12       10.28      5.57 o 
   1  -9   2      240.53      229.04     20.89 o 
  -8  -8   2      213.91      186.29     12.90 o 
  -7  -8   2       21.97       28.45      6.20 o 
  -6  -8   2       30.78       34.37      8.92 o 
  -5  -8   2      214.82      199.52      9.49 o 
  -4  -8   2      240.39      235.99      9.25 o 
  -3  -8   2        1.11        2.84      2.91 o 
  -2  -8   2       51.60       66.41     10.77 o 
  -1  -8   2      241.29      263.61      7.25 o 
   0  -8   2      108.88      104.07     14.95 o 
   1  -8   2      403.81      378.78     16.85 o 
   2  -8   2       80.27       89.49      7.10 o 
   4  -8   2       11.94        3.04      5.43 o 
  -9  -7   2      314.27      304.75     13.85 o 
  -8  -7   2      179.43      195.35     11.96 o 
  -7  -7   2      107.43      109.30      8.33 o 
  -6  -7   2       17.40       15.31      3.90 o 
  -5  -7   2      118.99      141.85     15.60 o 
  -4  -7   2      629.00      684.37     37.92 o 
  -3  -7   2        0.86        0.16      2.51 o 
  -2  -7   2      138.35      114.23      4.56 o 
  -1  -7   2      412.89      412.27     10.90 o 
   0  -7   2      372.50      372.81     10.34 o 
   1  -7   2      124.70      146.26     13.53 o 
   2  -7   2       96.37      116.02      7.29 o 
   3  -7   2       38.10       35.71      8.17 o 
   4  -7   2       60.11       43.07     18.98 o 
   5  -7   2      288.80      336.75     28.71 o 
  -9  -6   2       69.05       66.45     11.92 o 
  -8  -6   2       79.55       34.14      7.22 o 
  -7  -6   2       20.86       17.57      5.81 o 
  -6  -6   2      212.45      210.20      7.38 o 
  -5  -6   2      394.37      404.69     19.94 o 
  -4  -6   2       23.22       27.75      4.46 o 
  -3  -6   2     1239.64     1286.02     22.45 o 
  -2  -6   2      758.74      771.21     19.17 o 
  -1  -6   2     2979.72     3028.01     50.77 o 
   0  -6   2       75.18       83.53      2.92 o 
   1  -6   2        4.19       12.03      2.99 o 
   2  -6   2     1339.46     1292.80     19.13 o 
   3  -6   2      227.12      229.71      8.67 o 
   4  -6   2      533.10      486.70     16.96 o 
   5  -6   2      348.47      430.19     30.98 o 
   6  -6   2      403.65      448.96     30.38 o 
  -9  -5   2      134.06      141.92     15.94 o 
  -8  -5   2      448.26      416.82     10.16 o 
  -7  -5   2      163.88      160.95     13.31 o 
  -6  -5   2     2597.57     2717.57     31.93 o 
  -5  -5   2      865.07      907.24     20.56 o 
  -4  -5   2     1361.70     1396.20     19.27 o 
  -3  -5   2       19.03       17.58      3.79 o 
  -2  -5   2     1412.48     1488.60     32.53 o 
  -1  -5   2     1151.41     1214.47     14.38 o 
   0  -5   2      368.86      396.81      6.04 o 
   1  -5   2       90.55       95.29      3.29 o 
   2  -5   2      838.81      807.94     12.07 o 
   3  -5   2      881.07      861.75     15.76 o 
   4  -5   2       10.97        7.88      4.93 o 
   5  -5   2       51.61       51.36     14.48 o 
   6  -5   2       15.41       14.37      8.10 o 
  -9  -4   2      142.24      147.87     10.87 o 
  -8  -4   2      596.94      597.51     19.13 o 
  -7  -4   2      384.22      374.46     18.86 o 
  -6  -4   2      348.77      368.82      9.49 o 
  -5  -4   2     2883.26     2945.20     36.41 o 
  -4  -4   2      228.58      229.74      6.08 o 
  -3  -4   2     1698.35     1752.52     28.00 o 
  -2  -4   2      357.25      339.63     10.41 o 
  -1  -4   2       14.56        9.28      2.09 o 
   0  -4   2     2334.88     2462.26     24.53 o 
   1  -4   2        8.07        8.87      1.66 o 
   2  -4   2     2551.99     2667.44     29.27 o 
   3  -4   2      618.78      582.37      9.64 o 
   4  -4   2       50.38       55.20      4.39 o 
   5  -4   2      419.03      414.02     13.44 o 
   6  -4   2      136.73      161.99     22.05 o 
   7  -4   2      248.26      250.09     32.77 o 
  -9  -3   2      382.85      392.74     24.90 o 
  -8  -3   2      271.48      301.92     10.02 o 
  -7  -3   2      347.12      357.36      8.22 o 
  -6  -3   2       51.88       56.53      5.18 o 
  -5  -3   2      205.62      218.41     10.69 o 
  -4  -3   2       77.97      118.46      5.46 o 
  -3  -3   2      233.02      227.19      6.25 o 
  -2  -3   2     3263.96     3051.70     27.18 o 
  -1  -3   2     5606.20     5662.50     62.21 o 
   0  -3   2      261.41      329.98      3.96 o 
   1  -3   2     5417.28     5632.67     42.45 o 
   2  -3   2      677.08      611.60      6.38 o 
   3  -3   2     1337.40     1401.42     14.08 o 
   4  -3   2       30.73       31.50      2.62 o 
   5  -3   2       50.64       54.29      6.08 o 
   6  -3   2      374.35      345.85     17.22 o 
   7  -3   2       42.02       35.97     12.58 o 
   8  -3   2      118.65       90.14     28.48 o 
  -9  -2   2        7.52        8.30      5.89 o 
  -8  -2   2       87.86       77.57     10.33 o 
  -7  -2   2      354.04      367.88     18.62 o 
  -6  -2   2      723.13      699.78     13.79 o 
  -5  -2   2     1053.97     1044.71     18.76 o 
  -4  -2   2     4858.09     5488.16     55.31 o 
  -3  -2   2      700.23      755.68      9.22 o 
  -2  -2   2    15689.00    15257.26    109.09 o 
  -1  -2   2     1812.46     1667.02     10.96 o 
   0  -2   2     1716.69     1708.12     11.97 o 
   1  -2   2     2326.03     2491.70     13.36 o 
   2  -2   2      300.26      246.92      3.03 o 
   3  -2   2      423.16      360.89      5.39 o 
   4  -2   2     2336.10     2468.86     24.59 o 
   5  -2   2     1325.06     1321.24     26.20 o 
   6  -2   2     1667.05     1636.43     18.93 o 
   7  -2   2      153.82      158.28      8.32 o 
   8  -2   2      143.72      140.94     19.05 o 
  -9  -1   2      101.55       84.94     20.27 o 
  -8  -1   2      115.97      103.83      7.16 o 
  -7  -1   2      130.61      126.27      4.92 o 
  -6  -1   2       67.94       73.97      9.88 o 
  -5  -1   2      786.79      759.03      9.54 o 
  -4  -1   2      227.40      233.66      4.97 o 
  -3  -1   2       71.19       87.51      2.98 o 
  -2  -1   2     1367.83     1449.95     13.13 o 
  -1  -1   2     6870.40     6333.55     41.96 o 
   0  -1   2      122.58      137.78      2.04 o 
   1  -1   2     5671.46     5762.61     75.25 o 
   2  -1   2     7712.71     7731.41     56.55 o 
   3  -1   2     1674.16     1850.30     13.19 o 
   4  -1   2     1256.28     1176.70     11.24 o 
   5  -1   2      447.74      450.73      5.84 o 
   6  -1   2      682.59      672.15     10.94 o 
   7  -1   2      639.49      669.51     12.86 o 
   8  -1   2      126.40      109.94     11.31 o 
   9  -1   2      125.38      119.01     24.28 o 
  -9   0   2      109.22      122.46     10.54 o 
  -8   0   2      507.45      523.42     16.40 o 
  -7   0   2      253.42      266.68      8.82 o 
  -6   0   2      287.58      293.31      6.67 o 
  -5   0   2     1287.91     1279.48     13.50 o 
  -4   0   2     2756.47     2865.40     35.51 o 
  -3   0   2     3218.94     3255.09     24.45 o 
  -2   0   2      937.88      889.32      9.61 o 
  -1   0   2    10891.46    10109.36    104.13 o 
   0   0   2      396.79      430.77      7.34 o 
   1   0   2      117.78      164.93      1.89 o 
   2   0   2     5770.23     5548.53     41.55 o 
   3   0   2      492.29      412.05      4.95 o 
   4   0   2     2219.28     2175.56     38.27 o 
   5   0   2      507.03      470.37      8.74 o 
   6   0   2        9.83       11.55      3.35 o 
   7   0   2      522.55      500.84     11.62 o 
   8   0   2        0.54        5.06      2.29 o 
   9   0   2       30.68       36.22      9.11 o 
  -9   1   2      202.00      186.06      8.59 o 
  -8   1   2        7.65       15.68      9.64 o 
  -7   1   2      590.72      621.38     27.40 o 
  -6   1   2       10.25        5.26      6.26 o 
  -5   1   2       85.78       71.06      2.15 o 
  -4   1   2     2704.89     2763.73     34.04 o 
  -3   1   2      112.83       94.94      3.05 o 
  -2   1   2      357.02      333.80      5.41 o 
  -1   1   2       22.60        9.99      1.94 o 
   0   1   2     3020.57     3025.39     33.48 o 
   1   1   2     3316.41     3101.45     19.51 o 
   2   1   2      549.33      674.08      6.42 o 
   3   1   2        4.84        5.26      1.59 o 
   4   1   2     1377.14     1368.52     14.50 o 
   5   1   2     3209.60     3270.53     42.44 o 
   6   1   2      350.86      352.76     11.22 o 
   7   1   2       39.86       38.52      6.51 o 
   8   1   2      771.42      805.73     27.26 o 
   9   1   2      394.66      363.93     16.32 o 
  -8   2   2       84.77       88.04      9.96 o 
  -7   2   2        6.92       16.64      4.61 o 
  -6   2   2      173.01      144.71     15.82 o 
  -5   2   2      698.19      717.48     17.42 o 
  -4   2   2      295.32      268.09      9.30 o 
  -3   2   2      117.09      120.94      6.54 o 
  -2   2   2     1412.42     1796.72     16.24 o 
  -1   2   2     2232.65     2278.43     13.26 o 
   0   2   2     1403.10     1412.13      8.28 o 
   1   2   2      302.80      397.20      4.53 o 
   2   2   2     4259.50     3923.49     22.62 o 
   3   2   2      701.84      574.15      6.39 o 
   4   2   2      299.76      318.96      7.13 o 
   5   2   2     1369.64     1436.94     20.26 o 
   6   2   2      139.22      144.07      5.52 o 
   7   2   2      263.75      264.64     15.56 o 
   8   2   2      218.00      213.36     11.73 o 
   9   2   2      133.66      140.49      9.57 o 
  -8   3   2      139.07      145.89     31.68 o 
  -7   3   2       56.55       42.29      9.96 o 
  -6   3   2     1043.47      977.93     22.64 o 
  -5   3   2       67.81       66.39     12.38 o 
  -4   3   2      840.60      878.83     13.44 o 
  -3   3   2      367.68      445.23      4.40 o 
  -2   3   2     2231.46     2290.32     20.22 o 
  -1   3   2    10463.03    10509.33     70.68 o 
   0   3   2     1209.57     1323.58     10.49 o 
   1   3   2       32.01       35.44      2.38 o 
   2   3   2     2139.02     1969.36     12.67 o 
   3   3   2     1094.60     1008.90     10.63 o 
   4   3   2      312.66      238.81      8.31 o 
   5   3   2      284.55      256.18     10.38 o 
   6   3   2      332.79      356.36     10.00 o 
   7   3   2      538.57      556.18     14.52 o 
   8   3   2      845.55      856.90     15.38 o 
   9   3   2      196.04      223.66     10.28 o 
  10   3   2       13.62       19.34     13.21 o 
  -7   4   2      457.29      465.56     27.41 o 
  -6   4   2       68.90       75.61      8.88 o 
  -5   4   2      558.26      547.13     13.44 o 
  -4   4   2        2.05        4.47      2.39 o 
  -3   4   2      805.05      794.51      8.67 o 
  -2   4   2      893.64      935.97      9.17 o 
  -1   4   2     2363.28     2332.35     18.16 o 
   0   4   2      239.28      239.64      6.96 o 
   1   4   2      454.66      525.73      6.34 o 
   2   4   2      735.78      694.36     11.09 o 
   3   4   2     1258.24     1183.64     13.40 o 
   4   4   2      588.22      631.84      9.61 o 
   5   4   2      527.48      570.06     10.82 o 
   6   4   2      111.90      113.91      6.33 o 
   7   4   2       83.30       93.31     10.77 o 
   8   4   2      112.32      117.01      8.19 o 
   9   4   2       88.77      108.35     18.21 o 
  10   4   2        1.67        3.57      3.25 o 
  -5   5   2      255.13      263.80     12.94 o 
  -4   5   2      884.23      894.94     14.29 o 
  -3   5   2      383.74      387.41      6.88 o 
  -2   5   2      424.67      433.46      9.98 o 
  -1   5   2       98.99       65.05      3.58 o 
   0   5   2      568.72      606.99     10.67 o 
   1   5   2      102.38      103.38     10.31 o 
   2   5   2      292.96      240.09      9.55 o 
   3   5   2      926.04      928.49     12.36 o 
   4   5   2        2.86        5.41      2.65 o 
   5   5   2      565.82      568.52     17.13 o 
   6   5   2      364.36      384.87     25.19 o 
   7   5   2      136.44      146.48     11.00 o 
   8   5   2      237.42      231.14     13.62 o 
   9   5   2        6.48        8.78      3.51 o 
  10   5   2       50.01       46.93     11.54 o 
  -6   6   2      324.75      347.80     25.30 o 
  -5   6   2        4.74        9.61      6.15 o 
  -4   6   2      565.60      568.97     19.38 o 
  -3   6   2      531.99      476.52     11.53 o 
  -2   6   2      609.10      524.86     10.56 o 
  -1   6   2      136.46      139.49      4.04 o 
   0   6   2      199.25      184.21      6.09 o 
   1   6   2     2239.04     2436.45     67.88 o 
   2   6   2     4510.92     4734.72    117.70 o 
   3   6   2      441.08      434.07      7.90 o 
   4   6   2      244.74      310.51      8.29 o 
   5   6   2      311.35      360.21      8.78 o 
   6   6   2      815.99      810.24     28.52 o 
   7   6   2       83.49       94.74     16.53 o 
   8   6   2       29.39       40.97      6.70 o 
   9   6   2      230.35      207.37     11.47 o 
  -5   7   2      107.19      157.26     11.40 o 
  -4   7   2      163.04      164.59     10.07 o 
  -3   7   2      323.29      321.29     16.25 o 
  -2   7   2      297.01      319.55     10.32 o 
  -1   7   2     1780.91     1729.70     45.04 o 
   0   7   2      350.38      365.73     10.78 o 
   1   7   2     1183.16     1145.69     26.89 o 
   2   7   2      192.59      178.18     13.08 o 
   3   7   2      495.96      429.06     16.81 o 
   4   7   2      204.94      231.73      7.04 o 
   5   7   2      421.34      448.21     13.45 o 
   6   7   2      383.91      412.05     12.17 o 
   7   7   2      168.47      159.34      7.62 o 
   8   7   2      122.59      112.45      7.78 o 
   9   7   2      183.71      184.07      9.91 o 
  -4   8   2      109.42      126.60     13.34 o 
  -3   8   2      233.65      238.21     12.58 o 
  -1   8   2      178.16      190.21      6.73 o 
   0   8   2      475.09      471.53     14.76 o 
   1   8   2        5.55        4.68      1.77 o 
   2   8   2      318.85      340.96     15.70 o 
   3   8   2       72.15       69.28      5.80 o 
   4   8   2      720.74      668.62     10.38 o 
   5   8   2      689.09      652.63     14.41 o 
   6   8   2       93.54       86.89      6.94 o 
   7   8   2      166.03      179.10     20.82 o 
   8   8   2      134.93      119.57     13.90 o 
   9   8   2      126.52      127.79     11.20 o 
  -1   9   2      137.74      112.84     15.67 o 
   0   9   2      629.52      602.69     19.94 o 
   1   9   2      547.56      490.80     12.25 o 
   2   9   2     1338.16     1285.61     22.25 o 
   3   9   2      453.78      485.90     10.76 o 
   4   9   2      183.82      217.15      9.53 o 
   5   9   2      374.80      369.88     17.62 o 
   6   9   2      231.10      240.54     20.13 o 
   7   9   2       90.93       82.75     13.00 o 
   8   9   2      198.50      176.99      8.30 o 
   0  10   2      145.72      131.73      9.98 o 
   1  10   2      197.19      198.79      8.63 o 
   2  10   2        9.29       11.70      2.50 o 
   3  10   2      143.89      133.70     13.79 o 
   4  10   2       40.50       40.22      9.47 o 
   5  10   2      226.02      211.86      9.24 o 
   6  10   2      100.52       92.30     11.60 o 
   7  10   2       62.32       42.06     11.99 o 
   2  11   2        0.34        5.96      4.25 o 
   3  11   2       60.35       62.20     26.43 o 
   4  11   2       28.49       26.03      7.27 o 
  -5 -10   3       13.89       17.26      8.65 o 
  -4 -10   3      148.01      119.41     17.07 o 
  -3 -10   3       14.64       21.17      5.64 o 
  -2 -10   3      400.30      455.47     16.86 o 
  -1 -10   3       61.93       57.99     17.79 o 
   0 -10   3      244.28      273.53     20.03 o 
  -7  -9   3       78.97       46.79     14.00 o 
  -6  -9   3       92.43       64.32     16.10 o 
  -5  -9   3       46.16       45.78     13.36 o 
  -4  -9   3      178.87      207.40      8.59 o 
  -3  -9   3      192.05      233.61      9.53 o 
  -2  -9   3      204.75      188.50     16.05 o 
  -1  -9   3       99.44      127.73     20.84 o 
   1  -9   3       32.30       20.03     11.37 o 
   2  -9   3       33.10       38.76     14.60 o 
  -8  -8   3      205.96      216.46     13.64 o 
  -7  -8   3       42.94       36.71     10.54 o 
  -6  -8   3      169.77      175.48     12.84 o 
  -5  -8   3      107.26      105.28      9.95 o 
  -4  -8   3        9.79       12.84      4.72 o 
  -3  -8   3      440.81      448.77      9.60 o 
  -2  -8   3        8.68       14.92      4.02 o 
  -1  -8   3      635.79      573.07     18.67 o 
   0  -8   3        0.70        3.62      4.85 o 
   1  -8   3      262.63      330.23     17.24 o 
   2  -8   3       90.34       69.02     26.18 o 
  -8  -7   3       17.64       27.82      6.57 o 
  -7  -7   3       44.84       44.49     10.05 o 
  -6  -7   3        5.68        8.63      3.47 o 
  -5  -7   3      275.97      296.27     12.88 o 
  -4  -7   3      938.59      922.84     24.02 o 
  -3  -7   3      165.99      177.48     10.60 o 
  -2  -7   3      162.68      152.04     10.16 o 
  -1  -7   3       30.35       24.11      5.99 o 
   0  -7   3     1309.66     1347.84     39.63 o 
   1  -7   3      373.68      399.23     27.85 o 
   2  -7   3      175.47      171.07      9.56 o 
   3  -7   3       56.74       66.30     14.54 o 
   4  -7   3      581.87      624.14     32.84 o 
   5  -7   3      441.85      485.68     32.03 o 
  -9  -6   3      116.23      123.38      9.63 o 
  -8  -6   3      142.48      142.69     12.69 o 
  -7  -6   3      156.04      141.20     12.37 o 
  -6  -6   3      301.56      263.71     15.67 o 
  -5  -6   3      905.01      940.27     17.48 o 
  -4  -6   3      254.56      294.85     10.58 o 
  -3  -6   3     1093.49     1053.01     23.24 o 
  -2  -6   3      402.64      366.71      9.72 o 
  -1  -6   3      213.68      192.27      5.18 o 
   0  -6   3      464.31      521.48     11.90 o 
   1  -6   3      181.64      216.58     10.90 o 
   2  -6   3      112.69      105.78      7.30 o 
   3  -6   3       55.36       53.82     15.36 o 
   4  -6   3       88.15       83.21      5.30 o 
   5  -6   3       93.92       91.97     30.12 o 
   6  -6   3        7.46       10.75     13.11 o 
  -9  -5   3      134.24      110.15     17.05 o 
  -8  -5   3      260.79      247.52     13.94 o 
  -7  -5   3      492.34      478.23     11.03 o 
  -6  -5   3     2446.46     2506.24     31.38 o 
  -5  -5   3     1078.65     1086.48     24.05 o 
  -4  -5   3      412.75      442.12      8.51 o 
  -3  -5   3        1.54        3.23      2.96 o 
  -2  -5   3     1701.93     1739.43     24.54 o 
  -1  -5   3     1651.35     1634.74     21.91 o 
   0  -5   3      430.18      406.93      5.95 o 
   1  -5   3     1380.71     1345.99     14.11 o 
   2  -5   3      673.00      686.43     26.02 o 
   3  -5   3     2433.88     2426.49     26.96 o 
   4  -5   3      633.15      674.98     16.75 o 
   5  -5   3      230.52      257.75     21.44 o 
   6  -5   3        3.87        6.94      7.38 o 
  -9  -4   3      127.91      135.13     13.15 o 
  -8  -4   3      169.07      176.28      9.49 o 
  -7  -4   3      380.71      417.12     24.83 o 
  -6  -4   3       39.87       45.49      8.98 o 
  -5  -4   3      160.24      165.19     10.97 o 
  -4  -4   3       52.85       62.77      8.44 o 
  -3  -4   3      797.62      811.77     14.26 o 
  -2  -4   3     2447.26     2429.59     26.06 o 
  -1  -4   3     2214.50     2210.94     32.21 o 
   0  -4   3     2731.85     2805.85     39.81 o 
   1  -4   3     1261.98     1294.95     13.70 o 
   2  -4   3       28.81       27.75      7.15 o 
   3  -4   3      154.42      125.37      2.04 o 
   4  -4   3      357.69      326.07     16.47 o 
   5  -4   3       27.56       22.22      4.36 o 
   6  -4   3      138.71      133.89     31.70 o 
  -9  -3   3      175.10      177.61     11.96 o 
  -8  -3   3       99.72       95.16      6.02 o 
  -7  -3   3      439.18      439.83     10.99 o 
  -6  -3   3      103.48      103.49      8.11 o 
  -5  -3   3      617.94      597.75      8.86 o 
  -4  -3   3     1198.56     1283.25     20.43 o 
  -3  -3   3     3150.43     3401.90     72.65 o 
  -2  -3   3     2305.61     2367.45     19.31 o 
  -1  -3   3       46.16       51.24      2.77 o 
   0  -3   3        1.15        5.64      1.53 o 
   1  -3   3     1872.17     1868.55     19.32 o 
   2  -3   3      875.16      828.20     13.25 o 
   3  -3   3     1297.91     1364.80     16.08 o 
   4  -3   3      432.30      433.63      7.95 o 
   5  -3   3     1039.91     1042.09     13.31 o 
   6  -3   3      332.11      294.66     10.92 o 
   7  -3   3      563.72      615.36     23.32 o 
   8  -3   3      157.72      139.64     16.04 o 
  -9  -2   3        6.23        8.39      3.72 o 
  -8  -2   3       14.17       23.23      5.71 o 
  -7  -2   3       95.08      105.41      6.27 o 
  -6  -2   3      607.79      580.22     17.43 o 
  -5  -2   3        0.93        3.33      2.42 o 
  -4  -2   3     1548.90     1724.40     32.26 o 
  -3  -2   3     3945.81     4120.20     45.26 o 
  -2  -2   3     4202.55     4052.41     40.58 o 
  -1  -2   3      926.16      857.38      8.82 o 
   0  -2   3      532.28      696.93      6.88 o 
   1  -2   3     4800.33     4737.35     49.34 o 
   2  -2   3     4941.27     4856.28     36.00 o 
   3  -2   3      421.39      358.53      3.52 o 
   4  -2   3     3202.85     3522.46     30.87 o 
   5  -2   3     1618.95     1627.41     30.36 o 
   6  -2   3      857.44      880.05     12.79 o 
   7  -2   3      613.28      591.62     31.54 o 
   8  -2   3       78.86       99.19     27.90 o 
  -9  -1   3      147.23      101.77     19.34 o 
  -8  -1   3       54.14       54.96     11.82 o 
  -7  -1   3      869.04      890.91     35.07 o 
  -6  -1   3     1659.99     1703.52     33.21 o 
  -5  -1   3      859.92      879.53     10.39 o 
  -4  -1   3      774.24      805.58      9.91 o 
  -3  -1   3      634.76      691.56      8.04 o 
  -2  -1   3     1129.55      824.93      7.45 o 
  -1  -1   3      108.09       93.45      2.92 o 
   0  -1   3     2573.92     2617.34     19.46 o 
   1  -1   3    13541.25    12828.81    184.61 o 
   2  -1   3     1379.98     1383.34      9.06 o 
   3  -1   3      605.05      558.15      6.10 o 
   4  -1   3      752.04      733.61      7.75 o 
   5  -1   3      636.46      640.37     23.15 o 
   6  -1   3       90.99       45.13     24.24 o 
   7  -1   3       86.56       74.04      9.78 o 
   8  -1   3       42.11       45.92      9.95 o 
   9  -1   3        4.79       -0.79      6.59 o 
  -9   0   3      108.21      104.58     17.72 o 
  -8   0   3      345.36      371.99     17.76 o 
  -7   0   3        4.80        6.16      5.07 o 
  -6   0   3      145.94      139.46      5.16 o 
  -5   0   3      467.46      490.87      6.32 o 
  -4   0   3       10.80        8.44      1.69 o 
  -3   0   3     1804.93     1779.91     14.07 o 
  -2   0   3        1.87        2.77      1.02 o 
  -1   0   3      849.29      771.68      6.87 o 
   0   0   3     2892.41     3106.28     32.93 o 
   1   0   3      422.87      448.52      4.09 o 
   2   0   3      960.24      752.75      8.30 o 
   3   0   3      179.56      206.46      3.13 o 
   4   0   3      869.35      890.77      9.26 o 
   5   0   3      656.11      665.23     16.93 o 
   6   0   3       51.44       52.98      5.62 o 
   7   0   3     1183.38     1162.97     34.32 o 
   8   0   3      420.44      429.83     12.86 o 
   9   0   3      214.08      243.45     15.90 o 
  -9   1   3       77.25       55.03      9.95 o 
  -8   1   3      100.20      111.12     12.33 o 
  -7   1   3      305.60      305.13     32.86 o 
  -6   1   3       64.93       71.49      8.63 o 
  -5   1   3        7.29        3.61      1.49 o 
  -4   1   3       40.03       41.66      3.01 o 
  -3   1   3     1782.73     1725.81     24.68 o 
  -2   1   3     1502.35     1476.44     19.05 o 
  -1   1   3      863.82      972.59      8.14 o 
   0   1   3      379.21      392.60      5.21 o 
   1   1   3     3162.28     2975.61     16.81 o 
   2   1   3      363.06      377.82      5.00 o 
   3   1   3       41.15       57.05      2.16 o 
   4   1   3     1338.11     1232.35     21.83 o 
   5   1   3      586.34      625.54      9.05 o 
   6   1   3      161.44      163.61     10.40 o 
   7   1   3      111.36      135.37      6.72 o 
   8   1   3      717.87      704.35     16.97 o 
   9   1   3      434.64      463.99     12.79 o 
  -8   2   3      267.21      265.18     16.06 o 
  -7   2   3      210.23      239.36     15.56 o 
  -6   2   3      385.45      392.80     11.80 o 
  -5   2   3      942.07      913.73     24.19 o 
  -4   2   3      794.22      786.05     26.00 o 
  -3   2   3      792.86      807.45     47.59 o 
  -2   2   3     2408.11     2650.44     20.41 o 
  -1   2   3        9.15        4.27      0.98 o 
   0   2   3     1950.65     1843.48     10.07 o 
   1   2   3     9443.76     9059.61     59.82 o 
   2   2   3       22.01        6.44      1.43 o 
   3   2   3      808.31      765.83      8.20 o 
   4   2   3     1793.19     1880.38     42.38 o 
   5   2   3     2452.47     2561.09     33.00 o 
   6   2   3     1069.06     1118.85     20.76 o 
   7   2   3      224.51      192.37     10.47 o 
   8   2   3      233.95      252.03     11.35 o 
   9   2   3       85.36       95.34     12.37 o 
  -8   3   3      114.11      107.04     13.95 o 
  -7   3   3       68.23       48.79     14.88 o 
  -6   3   3       73.65       88.67      8.80 o 
  -5   3   3      874.25      849.65     27.15 o 
  -4   3   3      561.03      582.82     15.59 o 
  -3   3   3        9.69       16.45      4.70 o 
  -2   3   3     2216.42     2161.33     23.21 o 
  -1   3   3      309.42      284.32      3.08 o 
   0   3   3     3982.56     4210.45     25.03 o 
   1   3   3     2535.16     2634.19     15.93 o 
   2   3   3       68.74       49.07      3.23 o 
   3   3   3       65.50       38.64      3.20 o 
   4   3   3      283.98      312.78     10.75 o 
   5   3   3       90.65       89.52      4.01 o 
   6   3   3       17.19       11.55      3.21 o 
   7   3   3      339.41      310.89      9.27 o 
   8   3   3      161.04      163.70      7.26 o 
   9   3   3       36.53       31.50      7.28 o 
  10   3   3       28.36       26.06      8.66 o 
  -7   4   3      211.70      201.35     12.51 o 
  -6   4   3      162.13      160.86     15.05 o 
  -5   4   3      577.91      635.38     22.11 o 
  -4   4   3       52.78       50.88      9.25 o 
  -3   4   3      776.06      841.53     10.53 o 
  -2   4   3     1157.15     1198.24     23.32 o 
  -1   4   3     3720.69     3787.75     37.22 o 
   0   4   3     1776.81     2200.82     15.71 o 
   1   4   3      388.67      380.10      5.15 o 
   2   4   3      254.25      185.18      5.06 o 
   3   4   3      179.16      133.52      3.70 o 
   4   4   3     3702.71     3737.81    110.24 o 
   5   4   3      120.65      134.03     11.59 o 
   6   4   3      153.93      157.31      8.56 o 
   7   4   3      261.23      244.52      8.03 o 
   8   4   3       80.62       82.73      9.28 o 
   9   4   3       89.87      105.40      8.06 o 
  10   4   3       15.74       14.16      6.98 o 
  -7   5   3      358.88      368.80     25.18 o 
  -6   5   3      239.62      274.46     13.21 o 
  -5   5   3      159.52      156.67      6.73 o 
  -4   5   3     1482.60     1375.04     25.67 o 
  -3   5   3        2.64        2.18      1.54 o 
  -2   5   3     2339.32     2382.66     25.96 o 
  -1   5   3     1006.19      993.68     15.24 o 
   0   5   3      885.81      981.74     45.96 o 
   1   5   3     2571.60     2708.70     38.74 o 
   2   5   3     1247.57     1284.39     27.88 o 
   3   5   3     1999.35     2041.39     36.57 o 
   4   5   3     1791.57     1856.66     34.80 o 
   5   5   3      781.35      851.17     25.00 o 
   6   5   3        3.98       12.75      7.10 o 
   7   5   3      299.42      308.29      9.68 o 
   8   5   3      431.01      414.10     20.26 o 
   9   5   3      128.01      130.42     11.58 o 
  10   5   3      152.58      152.62      9.08 o 
  -6   6   3       62.42       66.00     21.63 o 
  -5   6   3      128.36      124.12     15.15 o 
  -4   6   3      394.64      435.08     12.48 o 
  -3   6   3      855.32      754.66     45.23 o 
  -2   6   3      513.82      565.77     10.81 o 
  -1   6   3      504.86      468.43      9.75 o 
   0   6   3      420.35      415.26     18.06 o 
   1   6   3      967.29      909.09     17.57 o 
   2   6   3     3838.26     3978.84    101.93 o 
   3   6   3       44.44       48.09      6.04 o 
   4   6   3      218.78      205.80      7.75 o 
   5   6   3      265.04      251.39      7.81 o 
   6   6   3      376.61      355.44     14.09 o 
   7   6   3      393.93      430.66     29.51 o 
   8   6   3      238.96      214.30     12.51 o 
   9   6   3       48.90       44.58     13.52 o 
  -5   7   3        9.75       12.16      6.08 o 
  -4   7   3       72.76       70.74     25.06 o 
  -3   7   3      217.60      213.84     21.84 o 
  -2   7   3        1.62        6.98      2.98 o 
  -1   7   3      500.15      585.63     16.86 o 
   0   7   3      147.96      115.58      7.80 o 
   1   7   3     1085.34     1078.60     26.61 o 
   2   7   3     1005.12      984.81     20.58 o 
   3   7   3      563.92      587.70     11.94 o 
   4   7   3       24.63       42.66      7.11 o 
   5   7   3      852.60      890.73     27.78 o 
   6   7   3      527.17      526.03     12.26 o 
   7   7   3      563.42      553.52     13.46 o 
   8   7   3      154.03      153.00      8.37 o 
   9   7   3       41.67       46.01     11.14 o 
  -4   8   3      372.56      350.03     23.65 o 
  -3   8   3      192.72      183.83     14.13 o 
  -1   8   3      589.00      587.25     17.24 o 
   0   8   3     2088.53     2000.16     47.52 o 
   1   8   3      405.21      440.70     13.61 o 
   2   8   3      610.12      554.27     14.51 o 
   3   8   3      173.70      160.80      5.89 o 
   4   8   3     1187.68     1194.11     20.95 o 
   5   8   3      857.26      904.40     15.84 o 
   6   8   3      179.09      179.44     11.70 o 
   7   8   3      101.88       94.15      9.72 o 
   8   8   3      214.13      190.67     17.71 o 
   9   8   3      164.15      158.06      8.43 o 
  -1   9   3       77.32       57.51     18.54 o 
   0   9   3      429.18      459.39     11.86 o 
   1   9   3      102.18      101.36      6.96 o 
   2   9   3      191.38      185.68      6.49 o 
   3   9   3      175.27      183.93      9.40 o 
   4   9   3      200.08      181.71      7.27 o 
   5   9   3      409.81      377.41     14.27 o 
   6   9   3      141.89      148.61      9.04 o 
   7   9   3       30.57       30.62      6.00 o 
   8   9   3      216.38      218.71     15.82 o 
   0  10   3        0.52        4.46      4.08 o 
   1  10   3      155.34      151.36      9.97 o 
   2  10   3        3.61        3.39      2.53 o 
   3  10   3       82.20       88.49     12.38 o 
   4  10   3       14.35       22.59      5.86 o 
   5  10   3      106.53      112.73      9.99 o 
   6  10   3       50.72       48.60     10.59 o 
   7  10   3      147.82      156.72     13.66 o 
   2  11   3      130.04      125.39     22.67 o 
   3  11   3      153.52      155.31      9.00 o 
   4  11   3      342.05      323.50     16.00 o 
   5  11   3      133.12      126.54     11.34 o 
  -5 -10   4       10.88        7.09      3.17 o 
  -4 -10   4       59.95       40.41     17.21 o 
  -3 -10   4      233.15      276.57     45.44 o 
  -2 -10   4       41.06       35.81     11.14 o 
  -1 -10   4       90.61       83.79     18.25 o 
  -7  -9   4       82.19       51.58     22.37 o 
  -6  -9   4      104.96       81.70     13.88 o 
  -5  -9   4      126.25      108.76     12.46 o 
  -4  -9   4      208.09      209.47     11.17 o 
  -3  -9   4      591.70      559.64     16.96 o 
  -2  -9   4       70.28       58.14     13.81 o 
  -1  -9   4       33.83       27.72      8.39 o 
   0  -9   4      123.27       81.72     32.77 o 
   1  -9   4      120.27       92.97     17.22 o 
   2  -9   4       23.84       13.21      8.73 o 
  -8  -8   4      162.77      143.04     15.22 o 
  -7  -8   4       86.81       84.46     10.91 o 
  -6  -8   4      209.60      222.89     17.25 o 
  -5  -8   4      171.80      172.46      8.98 o 
  -4  -8   4        2.94        5.28      2.40 o 
  -3  -8   4      225.65      254.20      8.81 o 
  -2  -8   4       77.28       70.47     10.24 o 
  -1  -8   4        0.90        6.57      3.95 o 
   0  -8   4      375.85      345.71     20.26 o 
   1  -8   4       16.73       45.19     13.02 o 
   2  -8   4      318.15      362.02     13.86 o 
  -8  -7   4      143.78      130.07     22.28 o 
  -7  -7   4      119.05      120.53      9.95 o 
  -6  -7   4       67.46       77.64      7.88 o 
  -5  -7   4      183.98      158.52      8.12 o 
  -4  -7   4      301.84      251.06     17.85 o 
  -3  -7   4      293.80      301.75      9.82 o 
  -2  -7   4      503.28      495.80     13.20 o 
  -1  -7   4       10.43        3.50      2.33 o 
   0  -7   4      482.95      444.81     17.10 o 
   1  -7   4      224.29      255.34     13.81 o 
   2  -7   4        5.32        6.01      5.04 o 
   3  -7   4       85.16       98.68     11.74 o 
   4  -7   4      218.46      245.17     12.90 o 
  -9  -6   4      210.59      184.23      9.03 o 
  -8  -6   4      307.73      307.48     10.45 o 
  -7  -6   4      546.24      580.57     13.86 o 
  -6  -6   4      245.89      289.10     13.18 o 
  -5  -6   4      608.55      635.74     17.50 o 
  -4  -6   4      858.09      873.20     16.39 o 
  -3  -6   4     1051.15     1030.71     25.62 o 
  -2  -6   4      831.37      840.58     16.32 o 
  -1  -6   4      450.56      413.59     10.02 o 
   0  -6   4     1475.99     1596.11     60.58 o 
   1  -6   4     5915.76     5849.29     56.77 o 
   2  -6   4      186.33      205.30      8.73 o 
   3  -6   4      670.44      603.47     17.27 o 
   4  -6   4      171.18      173.60     13.77 o 
   5  -6   4      118.65      119.92     12.58 o 
  -9  -5   4      156.25      145.84      8.96 o 
  -8  -5   4       79.53       87.64      9.32 o 
  -7  -5   4       62.59       70.89      8.92 o 
  -6  -5   4      368.90      373.99     12.22 o 
  -5  -5   4     1121.50     1125.77     19.16 o 
  -4  -5   4      466.32      476.09     14.04 o 
  -3  -5   4      218.27      219.42      8.03 o 
  -2  -5   4     1692.70     1675.25     26.57 o 
  -1  -5   4      584.11      565.71      7.52 o 
   0  -5   4      170.26      177.89      5.26 o 
   1  -5   4        1.19        0.87      0.57 o 
   2  -5   4        1.01        5.00      3.88 o 
   3  -5   4       23.38        6.91      7.39 o 
   4  -5   4      174.28      185.00      7.48 o 
   5  -5   4        1.89        3.98     10.80 o 
   6  -5   4      109.89       94.25     38.97 o 
  -9  -4   4       64.94       52.19     22.76 o 
  -8  -4   4      195.97      195.93      7.96 o 
  -7  -4   4      143.90      145.70      8.24 o 
  -6  -4   4      727.75      713.96     15.98 o 
  -5  -4   4      168.52      193.39     10.84 o 
  -4  -4   4       28.68       32.91      4.91 o 
  -3  -4   4       51.22       69.39      8.32 o 
  -2  -4   4     1031.05      995.07     15.89 o 
  -1  -4   4     3757.07     3983.84     75.19 o 
   0  -4   4      530.45      512.96      6.86 o 
   1  -4   4      499.24      502.04     13.21 o 
   2  -4   4      626.59      559.59     12.65 o 
   3  -4   4       51.30       52.84      9.79 o 
   4  -4   4     2447.34     2340.09     67.22 o 
   5  -4   4       18.46       32.50      7.83 o 
   6  -4   4      192.82      188.10     12.21 o 
   7  -4   4      145.85      132.63     25.39 o 
  -9  -3   4       22.55       29.90     11.43 o 
  -8  -3   4       10.72        5.69      4.92 o 
  -7  -3   4      379.87      392.38     11.93 o 
  -6  -3   4       45.10       48.52      6.62 o 
  -5  -3   4      907.57      996.14     25.48 o 
  -4  -3   4     1346.63     1418.04     22.53 o 
  -3  -3   4     1513.28     1617.45     20.38 o 
  -2  -3   4     4107.75     4247.99     42.59 o 
  -1  -3   4     1021.56      963.87     12.85 o 
   0  -3   4      537.56      436.53      8.27 o 
   1  -3   4     2694.74     2983.26     38.60 o 
   2  -3   4     1047.70     1085.76     33.57 o 
   3  -3   4     3467.20     3646.41     55.82 o 
   4  -3   4     1136.99     1160.76     19.14 o 
   5  -3   4     2581.07     2583.35     74.59 o 
   6  -3   4      297.87      313.30     12.63 o 
   7  -3   4      799.66      905.51     33.88 o 
   8  -3   4      115.45      112.23     31.86 o 
  -9  -2   4       29.19       25.36     11.15 o 
  -8  -2   4      619.02      615.67     17.00 o 
  -7  -2   4      304.58      281.58      7.44 o 
  -6  -2   4      556.66      598.24     12.95 o 
  -5  -2   4      172.66      170.10      7.36 o 
  -4  -2   4     1002.27     1044.76     14.38 o 
  -3  -2   4     1706.86     1694.29     22.14 o 
  -2  -2   4      961.77      956.71      8.72 o 
  -1  -2   4      108.96       93.17      2.85 o 
   0  -2   4      237.95      220.08      3.42 o 
   1  -2   4     1133.46     1044.35     11.89 o 
   2  -2   4     6668.00     6630.17     78.53 o 
   3  -2   4      918.85      927.90     15.15 o 
   4  -2   4      190.26      196.82      4.24 o 
   5  -2   4        1.46        2.98      1.95 o 
   6  -2   4       43.47       41.16      4.59 o 
   7  -2   4      161.32      169.16     12.63 o 
   8  -2   4       78.81       93.81     16.55 o 
  -9  -1   4       64.75       47.63     16.80 o 
  -8  -1   4       89.45       89.87     14.09 o 
  -7  -1   4      473.48      481.51     22.31 o 
  -6  -1   4      742.01      763.42     23.60 o 
  -5  -1   4       15.05       20.42      3.14 o 
  -4  -1   4       34.12       60.05      7.56 o 
  -3  -1   4      685.15      604.61      7.60 o 
  -2  -1   4      547.07      436.55      4.27 o 
  -1  -1   4     1633.50     1710.96     12.58 o 
   0  -1   4      159.94      203.62      4.48 o 
   1  -1   4     4049.82     4130.25     21.40 o 
   2  -1   4     3540.69     3605.98     35.19 o 
   3  -1   4      318.32      298.24      5.12 o 
   4  -1   4      158.44      156.57      4.85 o 
   5  -1   4      325.58      334.32      7.87 o 
   6  -1   4      719.12      741.85     10.96 o 
   7  -1   4       51.90       50.92      8.00 o 
   8  -1   4      128.97      145.07     28.94 o 
   9  -1   4       51.27       45.91     15.80 o 
  -9   0   4       93.25       83.25     18.94 o 
  -8   0   4      112.13      123.56     11.87 o 
  -7   0   4       82.79       87.38      8.61 o 
  -6   0   4        1.14       -0.26      2.52 o 
  -5   0   4      709.88      783.28     10.51 o 
  -4   0   4      272.98      200.06      3.52 o 
  -3   0   4      651.74      618.51      7.70 o 
  -2   0   4        1.91        2.19      1.00 o 
  -1   0   4     4503.98     4741.35     41.40 o 
   0   0   4     4191.12     4381.64     44.36 o 
   1   0   4      114.01       62.64      2.08 o 
   2   0   4     1637.26     1938.18     10.89 o 
   3   0   4       21.34       12.23      2.20 o 
   4   0   4      112.73      110.80      6.26 o 
   5   0   4      595.17      530.15      9.85 o 
   6   0   4      609.22      636.99     14.34 o 
   7   0   4      898.26      865.89     16.78 o 
   8   0   4      369.13      360.05     21.44 o 
   9   0   4      463.08      479.71     30.91 o 
  -9   1   4       45.23       28.36     14.16 o 
  -8   1   4      428.69      425.52     18.31 o 
  -7   1   4      278.65      300.54     14.87 o 
  -6   1   4       85.21       98.37     10.30 o 
  -5   1   4      668.12      706.42     14.11 o 
  -4   1   4     1712.46     1750.97     30.63 o 
  -3   1   4     1257.61     1261.32     44.98 o 
  -2   1   4     1309.73     1236.81      8.99 o 
  -1   1   4     1437.73     1408.92      8.39 o 
   0   1   4     8782.22     8418.67     63.30 o 
   1   1   4      109.03      119.51      2.24 o 
   2   1   4     2494.84     2380.99     13.18 o 
   3   1   4     3282.98     3250.64     20.15 o 
   4   1   4     2868.53     3059.85     31.73 o 
   5   1   4     1214.67     1256.99     17.87 o 
   6   1   4      347.72      350.66     12.50 o 
   7   1   4      244.83      247.01     11.94 o 
   8   1   4      227.09      215.77      8.96 o 
   9   1   4       14.87       28.41     11.19 o 
  -8   2   4      177.69      160.95     13.30 o 
  -7   2   4      351.76      346.61     17.99 o 
  -6   2   4      521.71      569.53     18.52 o 
  -5   2   4       25.33       33.66      7.22 o 
  -4   2   4      464.49      466.74     18.53 o 
  -3   2   4      976.78      932.82     15.93 o 
  -2   2   4     1302.99     1457.75     14.91 o 
  -1   2   4      964.66      941.65     10.38 o 
   0   2   4       84.99       85.57      1.68 o 
   1   2   4     2637.97     2453.50     14.16 o 
   2   2   4        8.50       14.39      1.86 o 
   3   2   4     1219.48     1317.81     10.03 o 
   4   2   4      444.75      382.61      8.32 o 
   5   2   4       33.35       41.66      6.06 o 
   6   2   4      439.95      429.26     11.27 o 
   7   2   4      122.22      134.74      5.94 o 
   8   2   4       71.85       85.01      9.74 o 
   9   2   4      193.27      196.38      9.09 o 
  -8   3   4       24.21       11.84      6.78 o 
  -7   3   4      205.55      208.04     16.92 o 
  -6   3   4       14.72       19.79      4.54 o 
  -5   3   4      592.27      560.46     16.97 o 
  -4   3   4      977.70     1021.50     22.25 o 
  -3   3   4      310.32      243.13      6.77 o 
  -2   3   4      337.01      290.81      6.79 o 
  -1   3   4     1152.99     1187.49     13.25 o 
   0   3   4     4080.21     4054.33     26.44 o 
   1   3   4     4841.96     4395.15     30.84 o 
   2   3   4       22.30       48.66      2.47 o 
   3   3   4     1985.00     1952.84     15.90 o 
   4   3   4      863.43      919.12     15.60 o 
   5   3   4      218.71      198.82     16.85 o 
   6   3   4      201.97      178.19      9.32 o 
   7   3   4      246.07      234.22      8.18 o 
   8   3   4       42.31       64.16     10.56 o 
   9   3   4       36.69       32.60      6.97 o 
  10   3   4       59.38       40.92     12.47 o 
  -7   4   4       13.31        8.08      5.27 o 
  -6   4   4      423.20      398.42     13.31 o 
  -5   4   4      999.70      978.09     20.54 o 
  -4   4   4      645.28      608.88     15.28 o 
  -3   4   4     1547.00     1621.56     15.36 o 
  -2   4   4      657.27      587.62     12.60 o 
  -1   4   4     3199.42     3443.59     58.43 o 
   0   4   4     2852.84     3090.37     23.64 o 
   1   4   4      659.98      653.02      8.53 o 
   2   4   4     1892.35     1900.58     18.75 o 
   3   4   4      537.78      515.87      5.94 o 
   4   4   4     2156.90     2236.81     61.19 o 
   5   4   4       14.52       11.51      3.91 o 
   6   4   4      524.07      509.57     13.09 o 
   7   4   4      671.74      669.13     22.19 o 
   8   4   4      231.13      257.41     15.37 o 
   9   4   4       85.84       75.43     13.07 o 
  10   4   4      130.41      130.01     32.93 o 
  -7   5   4      125.38      137.35      9.77 o 
  -6   5   4      433.10      455.58     21.21 o 
  -5   5   4      443.52      412.35     13.88 o 
  -4   5   4      522.57      488.80     13.67 o 
  -3   5   4      179.57      193.55      4.10 o 
  -2   5   4     1201.09     1172.06     15.01 o 
  -1   5   4      323.90      313.50      6.75 o 
   0   5   4      945.01      975.88     11.80 o 
   1   5   4        9.44        4.96      3.40 o 
   2   5   4      375.69      341.53      6.30 o 
   3   5   4     2133.83     2270.92     39.49 o 
   4   5   4     1483.87     1464.78     21.44 o 
   5   5   4      518.92      545.47     14.73 o 
   6   5   4       15.09       19.10      4.72 o 
   7   5   4      693.79      691.30     16.93 o 
   8   5   4      203.36      219.19     12.41 o 
   9   5   4      181.81      171.80      7.77 o 
  10   5   4      129.05      131.83      9.71 o 
  -6   6   4       24.58       29.71      8.87 o 
  -5   6   4       52.46       66.19     18.57 o 
  -4   6   4        6.11        5.01      3.74 o 
  -3   6   4       29.59       55.87      6.52 o 
  -2   6   4      260.30      263.44      4.88 o 
  -1   6   4      328.69      328.04     12.24 o 
   0   6   4      929.26      997.19     15.38 o 
   1   6   4     2503.31     2663.98     34.76 o 
   2   6   4      465.90      445.36      6.07 o 
   3   6   4     1455.95     1497.68     20.47 o 
   4   6   4      898.69      858.44     18.11 o 
   5   6   4      323.03      324.14      8.80 o 
   6   6   4      494.68      534.14     23.22 o 
   7   6   4      220.58      227.16      7.97 o 
   8   6   4      386.37      426.34     17.37 o 
   9   6   4       95.36       89.11     13.18 o 
  -5   7   4      271.75      263.78     16.04 o 
  -4   7   4      155.09      152.43      9.26 o 
  -3   7   4      592.45      555.42     15.88 o 
  -2   7   4     1458.77     1403.73     22.42 o 
  -1   7   4      773.35      720.88     27.21 o 
   0   7   4      192.76      190.99      5.82 o 
   1   7   4      898.86      844.29     16.65 o 
   2   7   4      802.72      821.19     14.66 o 
   3   7   4      961.86      944.20     19.55 o 
   4   7   4       31.01       32.79      5.43 o 
   5   7   4      278.28      257.52      7.90 o 
   6   7   4     1006.12      995.56     18.12 o 
   7   7   4      982.25      968.55     19.96 o 
   8   7   4      103.91      109.02      9.11 o 
   9   7   4       10.84       13.45      4.71 o 
  -4   8   4      174.76      160.37     13.16 o 
  -3   8   4       67.93       56.72     16.85 o 
  -2   8   4      205.75      215.16     12.32 o 
  -1   8   4      141.95      116.99      7.00 o 
   0   8   4      106.14      118.41     14.09 o 
   1   8   4      351.34      334.80      8.72 o 
   2   8   4      857.30      835.62     11.19 o 
   3   8   4       96.36       94.74      5.97 o 
   4   8   4     1266.87     1266.49     16.59 o 
   5   8   4       63.01       73.79     12.44 o 
   6   8   4      484.07      483.36     25.14 o 
   7   8   4      283.41      248.80     10.16 o 
   8   8   4       72.83       70.00     13.40 o 
   9   8   4      151.13      135.49      9.77 o 
   0   9   4      184.51      184.30      6.82 o 
   1   9   4      178.37      215.70      7.71 o 
   2   9   4        0.87        4.49      2.73 o 
   3   9   4       68.76       65.97      8.90 o 
   4   9   4      195.36      192.02      8.65 o 
   5   9   4      432.74      460.77     16.65 o 
   6   9   4       31.20       43.06     11.14 o 
   7   9   4       29.19       17.51      5.40 o 
   8   9   4       44.28       48.14     11.92 o 
   0  10   4       89.44       69.74     17.01 o 
   1  10   4      177.24      174.99     21.72 o 
   2  10   4       97.27       78.78     16.69 o 
   3  10   4      197.21      212.59     12.76 o 
   4  10   4       78.80       72.85     16.25 o 
   5  10   4      188.55      201.69     27.04 o 
   6  10   4       45.12       43.47     16.63 o 
   7  10   4      248.35      264.17     27.55 o 
   2  11   4      260.91      245.40     18.38 o 
   3  11   4       79.84       56.95     18.03 o 
   4  11   4      244.90      236.28     15.26 o 
   5  11   4       28.24       34.11      7.22 o 
  -4 -10   5      129.59      138.59      8.39 o 
  -3 -10   5      385.49      372.85     22.83 o 
  -2 -10   5       64.17       34.64     14.97 o 
  -6  -9   5      143.55      137.63     14.27 o 
  -5  -9   5       24.27       29.91      8.01 o 
  -4  -9   5      269.96      264.37     11.70 o 
  -3  -9   5        3.47       -1.32      3.49 o 
  -2  -9   5       42.41       52.99     12.45 o 
  -1  -9   5       26.05       27.76      7.92 o 
   0  -9   5      130.40      172.85     11.84 o 
   1  -9   5       69.94       68.56     13.34 o 
  -7  -8   5      170.13      148.50     14.26 o 
  -6  -8   5       78.09       70.50      8.31 o 
  -5  -8   5      131.70      116.17      6.54 o 
  -4  -8   5      144.95      140.61     13.66 o 
  -3  -8   5       14.72       14.11      3.82 o 
  -2  -8   5        9.76        9.17      2.15 o 
  -1  -8   5      177.51      181.89     17.72 o 
   0  -8   5      138.53      150.37     15.71 o 
   1  -8   5       68.74       70.78     20.19 o 
   2  -8   5      226.42      202.05     21.33 o 
  -8  -7   5      334.40      313.22     13.65 o 
  -7  -7   5      172.55      178.98      9.82 o 
  -6  -7   5       26.56       28.81      5.51 o 
  -5  -7   5      274.62      289.49     12.16 o 
  -4  -7   5      409.79      443.56     13.66 o 
  -3  -7   5     1004.34     1025.59     22.58 o 
  -2  -7   5      828.88      851.06     16.51 o 
  -1  -7   5     3077.48     3204.07     61.71 o 
   0  -7   5     1909.03     1847.16     48.37 o 
   1  -7   5      186.67      194.28     10.28 o 
   2  -7   5      355.95      387.09     15.34 o 
   3  -7   5      627.40      619.54     18.98 o 
   4  -7   5        1.92        6.82      3.23 o 
  -8  -6   5       97.16      136.91     39.60 o 
  -7  -6   5      259.19      266.01     21.02 o 
  -6  -6   5      393.39      385.78     12.31 o 
  -5  -6   5      108.73      102.62     12.30 o 
  -4  -6   5     1365.57     1367.16     27.96 o 
  -3  -6   5      671.02      674.43     12.64 o 
  -2  -6   5       75.73       88.94      5.99 o 
  -1  -6   5       28.00       28.57      8.80 o 
   0  -6   5      155.43      160.30      5.21 o 
   1  -6   5        1.93        1.83      3.88 o 
   2  -6   5      118.33      113.98     16.34 o 
   3  -6   5       51.80       51.09     12.78 o 
   4  -6   5      104.17      133.52     27.04 o 
   5  -6   5      156.42      135.98     37.02 o 
  -9  -5   5      240.74      222.86     19.54 o 
  -8  -5   5       72.44       62.72     12.98 o 
  -7  -5   5       95.36       94.26     16.41 o 
  -6  -5   5       99.08       97.04      9.19 o 
  -5  -5   5      578.60      621.81     13.67 o 
  -4  -5   5      788.58      807.24     14.77 o 
  -3  -5   5      533.19      532.42     11.28 o 
  -2  -5   5       97.81       85.85      4.64 o 
  -1  -5   5      527.67      523.50      6.69 o 
   0  -5   5     1509.41     1467.85     15.81 o 
   1  -5   5      233.01      241.04     10.05 o 
   2  -5   5      203.40      206.36     10.08 o 
   3  -5   5      942.18      959.46     28.42 o 
   4  -5   5        6.88        3.02      3.50 o 
   5  -5   5       65.58       58.16     10.92 o 
   6  -5   5      448.81      477.58     22.51 o 
  -9  -4   5       57.13       78.23     17.37 o 
  -8  -4   5      200.89      195.81      8.24 o 
  -7  -4   5        0.57        3.81      2.61 o 
  -6  -4   5      648.39      693.63     15.53 o 
  -5  -4   5      469.73      474.13     12.67 o 
  -4  -4   5      369.99      388.96      7.99 o 
  -3  -4   5      511.18      517.76     10.22 o 
  -2  -4   5       25.93       17.36      3.94 o 
  -1  -4   5     2900.50     3142.77     44.40 o 
   0  -4   5     3059.56     3107.27     44.15 o 
   1  -4   5      135.21      103.76     18.91 o 
   2  -4   5      802.83      836.65     16.76 o 
   3  -4   5     3753.97     3721.13     83.14 o 
   4  -4   5     1459.51     1502.13     23.85 o 
   5  -4   5      333.37      304.01     12.30 o 
   6  -4   5      337.50      332.90     15.99 o 
   7  -4   5      253.76      251.16     19.91 o 
  -9  -3   5       69.58       68.19     16.84 o 
  -8  -3   5       16.37       13.79      4.24 o 
  -7  -3   5      207.51      210.60      8.36 o 
  -6  -3   5      386.19      385.48     11.49 o 
  -5  -3   5      691.54      755.02     16.97 o 
  -4  -3   5        5.59        4.02      2.60 o 
  -3  -3   5      901.53      934.80     13.13 o 
  -2  -3   5      779.05      835.95     13.34 o 
  -1  -3   5      959.49      915.68     14.72 o 
   0  -3   5     3108.05     3362.46     32.73 o 
   1  -3   5        1.48        0.19      4.57 o 
   2  -3   5      148.11      149.68      8.16 o 
   3  -3   5      951.58      980.96     15.87 o 
   4  -3   5      533.77      520.07     12.26 o 
   5  -3   5      107.41       91.47     13.86 o 
   6  -3   5      205.22      220.64     10.08 o 
   7  -3   5      112.31       97.31     24.14 o 
   8  -3   5       30.66       47.48     17.59 o 
  -9  -2   5       22.46       32.99      6.83 o 
  -8  -2   5      466.96      475.66     14.93 o 
  -7  -2   5      204.44      208.99      7.58 o 
  -6  -2   5      379.55      418.12     14.42 o 
  -5  -2   5      302.56      330.70     11.81 o 
  -4  -2   5      446.44      464.11      8.39 o 
  -3  -2   5      642.46      642.59     12.21 o 
  -2  -2   5     1176.80     1265.84     16.59 o 
  -1  -2   5       22.01       20.57      3.05 o 
   0  -2   5     3742.02     3655.74     67.71 o 
   1  -2   5     3075.01     3257.88     28.14 o 
   2  -2   5      272.26      255.36     13.54 o 
   3  -2   5     3743.14     3994.24     49.59 o 
   4  -2   5      112.21      106.77      4.90 o 
   5  -2   5        2.25        0.51      1.36 o 
   6  -2   5      315.29      286.74     12.68 o 
   7  -2   5      120.63      132.98     34.51 o 
   8  -2   5      156.80      154.57     16.50 o 
  -9  -1   5      112.60      110.72     24.37 o 
  -8  -1   5      149.69      163.33     10.67 o 
  -7  -1   5      387.75      393.53     15.92 o 
  -6  -1   5       45.50       52.85      9.32 o 
  -5  -1   5      177.61      167.34      6.31 o 
  -4  -1   5        2.69        3.53      1.21 o 
  -3  -1   5     1656.42     1498.12     15.64 o 
  -2  -1   5     4128.60     4396.16     32.63 o 
  -1  -1   5      728.72      757.96      7.94 o 
   0  -1   5       80.38       76.16      2.16 o 
   1  -1   5      149.11      134.68      3.85 o 
   2  -1   5      657.59      472.60      5.40 o 
   3  -1   5      810.23      801.03      8.98 o 
   4  -1   5        2.45        4.94      1.46 o 
   5  -1   5       80.51       73.10      7.14 o 
   6  -1   5     1292.95     1297.60     15.78 o 
   7  -1   5     1074.46     1046.56     15.94 o 
   8  -1   5      168.75      174.94     13.39 o 
   9  -1   5       96.56       80.02     24.46 o 
  -9   0   5      149.44      147.68     17.78 o 
  -8   0   5      220.85      245.11     13.84 o 
  -7   0   5       93.54       80.53     19.07 o 
  -6   0   5      327.34      333.52      6.40 o 
  -5   0   5      541.46      500.41      8.64 o 
  -4   0   5      418.22      439.94      9.55 o 
  -3   0   5     1042.50      996.07     11.05 o 
  -2   0   5      477.76      439.17      4.61 o 
  -1   0   5     5693.83     5967.99     30.71 o 
   0   0   5       14.31       18.29      2.47 o 
   1   0   5     4918.77     4651.35     24.17 o 
   2   0   5       29.96       31.98      2.51 o 
   3   0   5      176.77      198.68      5.14 o 
   4   0   5     1678.50     1881.32     23.86 o 
   5   0   5       34.53       30.76      8.57 o 
   6   0   5     1039.43     1049.86     17.11 o 
   7   0   5      178.36      201.16     10.78 o 
   8   0   5        1.02        2.30      2.16 o 
   9   0   5      154.00      149.79     21.93 o 
  -8   1   5      432.19      458.42     17.72 o 
  -7   1   5      109.60      114.61     13.20 o 
  -6   1   5       65.61       66.75     12.78 o 
  -5   1   5      824.56      861.71     41.62 o 
  -4   1   5     3604.79     3574.45     58.08 o 
  -3   1   5       11.06        9.46      2.25 o 
  -2   1   5      115.97      122.46      2.25 o 
  -1   1   5      755.64      749.41      6.69 o 
   0   1   5     5798.26     5694.95     41.62 o 
   1   1   5     1086.53      965.69      8.10 o 
   2   1   5      107.61      188.09      3.37 o 
   3   1   5      156.53      157.16      3.40 o 
   4   1   5     2522.46     2836.03     71.41 o 
   5   1   5     1950.46     1972.26     28.91 o 
   6   1   5      189.44      184.09      8.02 o 
   7   1   5      255.91      246.54     10.96 o 
   8   1   5       71.15       72.35      9.45 o 
   9   1   5       78.89       78.36     12.00 o 
  -8   2   5       57.70       44.33     14.42 o 
  -7   2   5      252.15      245.67     19.82 o 
  -6   2   5      130.58      137.02     10.06 o 
  -5   2   5      689.95      718.33     16.05 o 
  -4   2   5      172.80      169.14      9.52 o 
  -3   2   5     1438.47     1558.76     41.33 o 
  -2   2   5      979.18      769.53      8.94 o 
  -1   2   5     2897.51     2885.90     17.76 o 
   0   2   5     2188.69     2078.89     16.22 o 
   1   2   5     3040.28     2944.22     22.95 o 
   2   2   5     7188.62     7570.53     42.48 o 
   3   2   5     1873.82     1807.62     14.68 o 
   4   2   5      827.33      699.91     12.18 o 
   5   2   5      173.76      154.76      5.69 o 
   6   2   5       35.49       38.83      5.66 o 
   7   2   5       63.30       84.46      7.45 o 
   8   2   5       88.87       98.00      9.15 o 
   9   2   5      176.09      178.36     12.02 o 
  -8   3   5       95.35       75.85     13.48 o 
  -7   3   5      289.88      277.52     19.74 o 
  -6   3   5      344.90      367.52     40.73 o 
  -5   3   5      284.16      302.79     11.72 o 
  -4   3   5      703.47      701.92     17.62 o 
  -3   3   5     1292.10     1204.28     22.18 o 
  -2   3   5     2148.08     2400.79     29.07 o 
  -1   3   5     5927.86     6288.71     69.06 o 
   0   3   5      962.63      930.17      7.59 o 
   1   3   5      777.44      734.93      5.87 o 
   2   3   5      155.22      164.90      2.99 o 
   3   3   5      670.26      822.25      9.64 o 
   4   3   5      290.48      269.92      6.59 o 
   5   3   5      306.55      290.78      6.41 o 
   6   3   5      278.04      277.85     11.15 o 
   7   3   5      384.05      374.16      9.93 o 
   8   3   5      232.70      220.44     10.24 o 
   9   3   5      172.41      172.88      6.71 o 
  10   3   5       80.74       53.60     17.26 o 
  -7   4   5       69.30       48.35     13.30 o 
  -6   4   5      625.43      636.63     17.82 o 
  -5   4   5      515.29      503.97     16.18 o 
  -4   4   5     1879.57     1921.03     20.01 o 
  -3   4   5      171.86      151.14      9.06 o 
  -2   4   5      394.58      408.27      6.39 o 
  -1   4   5      222.70      210.94      3.68 o 
   0   4   5     1694.00     1881.91     11.56 o 
   1   4   5      402.78      312.96      7.69 o 
   2   4   5      972.02     1084.14     13.36 o 
   3   4   5     1746.16     1830.02     21.60 o 
   4   4   5     1857.92     1877.38     28.95 o 
   5   4   5      691.82      699.23     12.60 o 
   6   4   5     1275.71     1308.47     29.16 o 
   7   4   5      318.29      331.11     18.07 o 
   8   4   5      372.62      387.89     13.58 o 
   9   4   5      142.79      138.01      7.73 o 
  10   4   5       65.99       36.37     11.35 o 
  -6   5   5        5.55       12.31      5.24 o 
  -5   5   5      444.04      439.26     13.23 o 
  -4   5   5        1.31        3.80      2.71 o 
  -3   5   5      336.21      337.17      7.94 o 
  -2   5   5       93.64      106.19      2.70 o 
  -1   5   5     1576.87     1557.93     18.46 o 
   0   5   5     3446.14     3484.35     68.29 o 
   1   5   5      666.93      632.65      8.90 o 
   2   5   5     2796.32     2678.95     39.15 o 
   3   5   5     2965.17     3131.14     46.18 o 
   4   5   5      349.18      334.13      8.81 o 
   5   5   5      482.01      491.98     15.61 o 
   6   5   5      170.77      194.31      9.29 o 
   7   5   5      765.55      785.29     14.38 o 
   8   5   5      103.35      105.86      7.18 o 
   9   5   5      102.41      122.85      9.82 o 
  10   5   5       83.24       87.95     12.55 o 
  -6   6   5      220.12      181.70     15.62 o 
  -5   6   5       70.07       67.47     21.07 o 
  -4   6   5       94.92       99.52     15.63 o 
  -3   6   5      546.80      543.64     23.72 o 
  -2   6   5      369.10      350.70     18.48 o 
  -1   6   5     1002.63      985.10     24.88 o 
   0   6   5      332.38      285.74     20.08 o 
   1   6   5      785.82      815.88     11.64 o 
   2   6   5       49.97       38.80      3.07 o 
   3   6   5      988.73      938.75     12.68 o 
   4   6   5      726.26      709.83     13.48 o 
   5   6   5      529.82      506.59     10.92 o 
   6   6   5      629.78      625.63     15.81 o 
   7   6   5      154.23      154.44      6.77 o 
   8   6   5      336.11      345.66     14.05 o 
   9   6   5      322.37      325.01     14.32 o 
  -5   7   5       67.88       53.43     17.27 o 
  -4   7   5       45.34       46.21     17.27 o 
  -3   7   5      110.40      111.16     10.42 o 
  -2   7   5     1369.50     1300.89     20.40 o 
  -1   7   5      185.87      185.96      8.85 o 
   0   7   5      828.73      801.66     12.54 o 
   1   7   5      105.51      135.61     12.13 o 
   2   7   5      518.83      574.96     14.44 o 
   3   7   5      947.20      921.21     19.04 o 
   4   7   5      403.27      379.63      9.78 o 
   5   7   5      404.85      369.37     11.32 o 
   6   7   5     1244.77     1246.49     17.89 o 
   7   7   5      447.55      443.51     14.46 o 
   8   7   5      172.22      154.75      9.71 o 
   9   7   5       95.48       76.10     11.14 o 
  -4   8   5      222.28      243.48     17.52 o 
  -3   8   5      298.99      282.07     12.11 o 
  -2   8   5      136.59      146.77      9.45 o 
  -1   8   5       28.23       33.75      7.87 o 
   0   8   5       10.79       12.11      6.63 o 
   1   8   5      123.55      110.01     13.14 o 
   2   8   5      675.98      706.56      9.68 o 
   3   8   5      644.37      673.67     16.77 o 
   4   8   5      249.72      261.91      6.53 o 
   5   8   5        0.69        2.71      2.06 o 
   6   8   5      259.98      245.69     10.37 o 
   7   8   5      195.93      211.94     15.15 o 
   8   8   5        6.76        3.01      4.64 o 
   9   8   5       30.29       28.73      7.64 o 
   0   9   5       87.69       87.31      9.64 o 
   1   9   5      634.33      592.60     17.01 o 
   2   9   5      119.32      109.14      9.28 o 
   3   9   5      119.53      125.24      9.47 o 
   4   9   5       43.45       41.96     10.77 o 
   5   9   5      301.90      351.73     33.43 o 
   6   9   5       74.38       71.96      6.48 o 
   7   9   5      147.24      156.08     23.73 o 
   8   9   5       45.22       50.55     12.70 o 
   1  10   5      297.13      274.97      7.76 o 
   2  10   5        3.63        5.76      2.81 o 
   3  10   5       27.52       35.15     12.43 o 
   4  10   5      105.14      115.18      9.92 o 
   5  10   5       97.24       88.79     21.08 o 
   6  10   5      134.00      108.49      9.92 o 
   7  10   5       18.57       11.51      5.48 o 
   1  11   5       55.07       33.84     22.02 o 
   2  11   5      176.23      189.35     11.92 o 
   3  11   5       28.04       14.82      4.04 o 
   4  11   5      206.83      186.77     14.33 o 
   5  11   5      162.29      148.25      8.05 o 
  -6  -9   6       74.13       52.19     14.05 o 
  -5  -9   6       41.66       36.46      6.73 o 
  -4  -9   6        1.88        3.21      5.16 o 
  -3  -9   6        0.85       -1.80      3.02 o 
  -2  -9   6       32.08       32.34     10.39 o 
  -1  -9   6       22.26       44.63     16.76 o 
   0  -9   6      114.10      101.05     24.44 o 
   1  -9   6      121.69       83.25     33.58 o 
  -7  -8   6       61.70       55.43     13.18 o 
  -6  -8   6      151.21      146.96     10.58 o 
  -5  -8   6      141.38      177.51      8.55 o 
  -4  -8   6      439.13      422.13     10.47 o 
  -3  -8   6      733.08      722.67     13.76 o 
  -2  -8   6      468.72      475.90     15.30 o 
  -1  -8   6     1056.17     1073.12     21.21 o 
   0  -8   6      239.14      237.12     24.93 o 
   1  -8   6      737.66      779.24     24.62 o 
   2  -8   6      102.51       93.30     18.71 o 
   3  -8   6       15.64       15.76      7.82 o 
  -8  -7   6      195.39      204.38     15.64 o 
  -7  -7   6       73.61       76.20      8.15 o 
  -6  -7   6       29.42       25.89      5.53 o 
  -5  -7   6      288.01      273.23     16.83 o 
  -4  -7   6      543.62      541.53     21.24 o 
  -3  -7   6      108.20      109.63     14.57 o 
  -2  -7   6      305.84      290.35      9.69 o 
  -1  -7   6      137.68      125.55      4.41 o 
   0  -7   6      451.95      503.13     18.31 o 
   1  -7   6       64.58       54.45     18.40 o 
   2  -7   6      111.38      112.56     21.10 o 
   3  -7   6      162.29      142.17      9.68 o 
  -8  -6   6       90.40       81.79     11.69 o 
  -7  -6   6      208.70      228.33     16.96 o 
  -6  -6   6      309.49      304.70     10.01 o 
  -5  -6   6      429.74      428.08     14.89 o 
  -4  -6   6      663.35      693.49     12.66 o 
  -3  -6   6      881.41      881.05     21.22 o 
  -2  -6   6      464.74      469.36     10.76 o 
  -1  -6   6      377.53      373.88     11.56 o 
   0  -6   6       47.99       37.80      6.95 o 
   1  -6   6       34.81       38.25     16.71 o 
   2  -6   6      323.32      327.68     19.49 o 
   3  -6   6       59.01       36.97     18.13 o 
   4  -6   6      267.33      275.53     13.21 o 
   5  -6   6      358.10      397.95     19.89 o 
  -9  -5   6      120.23       69.67     18.52 o 
  -8  -5   6       34.44       33.89      7.08 o 
  -7  -5   6      196.44      217.84     13.25 o 
  -6  -5   6      318.63      353.61     14.53 o 
  -5  -5   6      159.30      163.30      8.71 o 
  -4  -5   6       62.78       56.25      7.59 o 
  -3  -5   6      185.67      151.36      6.49 o 
  -2  -5   6       44.56       48.53      7.28 o 
  -1  -5   6      936.25      963.49     15.27 o 
   0  -5   6      139.31      144.62      3.57 o 
   1  -5   6     1976.36     1947.58     62.78 o 
   2  -5   6     2021.71     1983.93     26.76 o 
   3  -5   6      543.73      573.34     14.20 o 
   4  -5   6      136.47      117.43     12.89 o 
   5  -5   6      447.74      467.08     12.42 o 
   6  -5   6      225.42      229.44     15.55 o 
  -9  -4   6      181.52      169.22     15.80 o 
  -8  -4   6      122.83      113.43      7.13 o 
  -7  -4   6        2.61        5.95      3.24 o 
  -6  -4   6       88.66       83.94      7.04 o 
  -5  -4   6      112.67      118.00     10.29 o 
  -4  -4   6     1000.16     1076.04     19.93 o 
  -3  -4   6       11.62        8.66      4.13 o 
  -2  -4   6      359.32      403.30     12.94 o 
  -1  -4   6      440.65      473.63     10.34 o 
   0  -4   6     1555.31     1575.07     20.26 o 
   1  -4   6      131.91      127.97      8.91 o 
   2  -4   6      836.63      830.41     17.34 o 
   3  -4   6      278.37      281.43      8.15 o 
   4  -4   6      170.01      189.52     10.87 o 
   5  -4   6      227.36      211.60     19.38 o 
   6  -4   6      193.64      228.11     19.70 o 
   7  -4   6       98.81      106.29     19.66 o 
  -9  -3   6       79.95       56.75     19.56 o 
  -8  -3   6       86.28       90.42     12.34 o 
  -7  -3   6      104.45      109.00      8.12 o 
  -6  -3   6      305.00      336.28     11.41 o 
  -5  -3   6     1117.00     1162.30     27.00 o 
  -4  -3   6       39.47       41.25     10.54 o 
  -3  -3   6     1923.01     1985.00     27.46 o 
  -2  -3   6      989.79     1041.71     13.75 o 
  -1  -3   6     3254.47     3423.29     29.75 o 
   0  -3   6     2091.52     2329.17     33.17 o 
   1  -3   6        8.46        8.73      8.49 o 
   2  -3   6     1413.80     1444.80     24.56 o 
   3  -3   6      336.11      387.73     13.72 o 
   4  -3   6       47.94       43.40     10.59 o 
   5  -3   6      681.39      687.76     23.95 o 
   6  -3   6      109.83      137.20      7.70 o 
   7  -3   6      119.78      119.10     19.73 o 
  -9  -2   6       89.22       58.17     21.99 o 
  -8  -2   6       33.98       28.86      9.48 o 
  -7  -2   6      163.11      168.70      7.11 o 
  -6  -2   6     1092.35     1054.15     33.36 o 
  -5  -2   6       75.73       82.59      7.66 o 
  -4  -2   6      379.82      371.73      7.24 o 
  -3  -2   6        3.89        4.75      2.50 o 
  -2  -2   6      164.03      145.66      4.94 o 
  -1  -2   6      953.86      897.78     10.20 o 
   0  -2   6        6.47       49.15      3.55 o 
   1  -2   6      711.23      717.54      8.50 o 
   2  -2   6       31.30       27.38      5.63 o 
   3  -2   6     1526.84     1485.18     30.82 o 
   4  -2   6      177.10      173.19      4.26 o 
   5  -2   6     1250.26     1189.17     11.34 o 
   6  -2   6      507.17      509.39     16.78 o 
   7  -2   6       11.63       17.08      3.96 o 
   8  -2   6       77.66       60.34     18.85 o 
  -9  -1   6      209.98      224.30     24.81 o 
  -8  -1   6       56.50       58.88     16.10 o 
  -7  -1   6      626.99      667.10     16.59 o 
  -6  -1   6      171.00      183.29     10.57 o 
  -5  -1   6      108.53      133.02      4.42 o 
  -4  -1   6       94.76       67.27      4.12 o 
  -3  -1   6     1371.64     1373.58     14.86 o 
  -2  -1   6     2622.25     2815.47     23.40 o 
  -1  -1   6        7.14        4.28      2.32 o 
   0  -1   6     1018.67     1043.79     12.06 o 
   1  -1   6       10.19        2.61      1.27 o 
   2  -1   6     2532.06     2583.75     23.58 o 
   3  -1   6       38.92       35.46      2.81 o 
   4  -1   6        8.14        8.48      1.54 o 
   5  -1   6        4.65        4.12      1.62 o 
   6  -1   6      779.41      815.98     27.30 o 
   7  -1   6       47.02       54.70     11.63 o 
   8  -1   6      292.65      263.78     13.39 o 
  -9   0   6      162.92      130.56     25.55 o 
  -8   0   6      269.84      280.65     18.61 o 
  -7   0   6       14.96       14.02      4.44 o 
  -6   0   6      883.12      909.21     17.74 o 
  -5   0   6      187.41      163.27      3.82 o 
  -4   0   6       74.25       75.93      6.16 o 
  -3   0   6     3964.99     3924.78     52.26 o 
  -2   0   6     1021.24     1125.80     11.65 o 
  -1   0   6     2544.39     2609.11     16.23 o 
   0   0   6     1502.55     1678.20     21.31 o 
   1   0   6      302.72      308.98      4.14 o 
   2   0   6     3599.07     3760.90     25.26 o 
   3   0   6     4122.23     4268.30     36.15 o 
   4   0   6      207.93      222.65      5.58 o 
   5   0   6      576.08      599.55     12.93 o 
   6   0   6      987.49      973.54     13.27 o 
   7   0   6      275.20      356.60     27.81 o 
   8   0   6       12.68       11.85      3.06 o 
   9   0   6       92.35       69.30     24.04 o 
  -8   1   6      176.47      176.94      8.11 o 
  -7   1   6       85.54      112.60     34.71 o 
  -6   1   6      514.58      545.47     14.07 o 
  -5   1   6      569.82      567.26     14.70 o 
  -4   1   6     1727.44     1756.17     20.21 o 
  -3   1   6     1480.77     1490.51     19.36 o 
  -2   1   6      676.34      698.43      7.28 o 
  -1   1   6       10.28        2.15      1.44 o 
   0   1   6    13004.17    12725.81     90.44 o 
   1   1   6     3159.64     2977.35     17.61 o 
   2   1   6     2269.58     2252.60     30.17 o 
   3   1   6       62.86       79.98      3.27 o 
   4   1   6      498.18      422.47      9.81 o 
   5   1   6     1269.54     1211.25     16.71 o 
   6   1   6       76.03       74.87      5.45 o 
   7   1   6       88.15       92.90      6.89 o 
   8   1   6       25.26       28.77      4.54 o 
   9   1   6      464.61      473.27     16.76 o 
  -8   2   6       15.82        9.39      4.91 o 
  -7   2   6      267.51      251.45      9.50 o 
  -6   2   6       73.84       73.47     19.06 o 
  -5   2   6     1211.25     1233.21     16.07 o 
  -4   2   6      459.07      449.10     11.45 o 
  -3   2   6     1512.13     1481.50     28.20 o 
  -2   2   6      254.63      236.15      3.70 o 
  -1   2   6       63.16       85.21      2.45 o 
   0   2   6     3017.01     3043.76     22.54 o 
   1   2   6     5443.45     5741.77     64.73 o 
   2   2   6       12.61        5.81      1.70 o 
   3   2   6      101.84       75.18      3.89 o 
   4   2   6      132.92      136.00      7.12 o 
   5   2   6      669.19      642.78     10.88 o 
   6   2   6     1084.89     1073.26     21.07 o 
   7   2   6       23.43       19.64      3.68 o 
   8   2   6      405.38      421.40     28.58 o 
   9   2   6       99.76       95.87     10.41 o 
  -7   3   6      153.34      152.10     10.81 o 
  -6   3   6      853.32      821.26     23.86 o 
  -5   3   6      486.68      480.81     16.93 o 
  -4   3   6       88.46       93.66      7.33 o 
  -3   3   6      697.14      675.09     15.88 o 
  -2   3   6     2585.23     2648.00     33.04 o 
  -1   3   6     2594.46     2525.51     19.35 o 
   0   3   6     2196.12     2181.50     16.99 o 
   1   3   6     2327.32     2497.54     27.58 o 
   2   3   6     2363.08     2518.83     23.32 o 
   3   3   6     4676.42     4769.89     62.84 o 
   4   3   6      920.99      800.32     13.52 o 
   5   3   6     1556.12     1498.76     19.64 o 
   6   3   6      404.55      453.52      9.71 o 
   7   3   6      809.90      864.02     25.44 o 
   8   3   6      189.25      196.37      7.99 o 
   9   3   6      320.28      325.63     24.38 o 
  -7   4   6        9.77        9.46      8.29 o 
  -6   4   6      487.42      494.49     12.60 o 
  -5   4   6       17.48       20.86      6.24 o 
  -4   4   6      567.94      591.39     31.49 o 
  -3   4   6      537.16      502.24     13.69 o 
  -2   4   6     2818.91     2971.59     41.44 o 
  -1   4   6     1385.64     1549.55     17.65 o 
   0   4   6     1129.19     1081.20      9.84 o 
   1   4   6      616.34      536.66      4.74 o 
   2   4   6     1080.60     1073.76     13.30 o 
   3   4   6      139.96      136.04      3.05 o 
   4   4   6     3140.15     3301.37     46.82 o 
   5   4   6      304.90      286.46      7.71 o 
   6   4   6      826.70      800.03     14.55 o 
   7   4   6       70.71       79.64      8.25 o 
   8   4   6      284.15      292.41     12.45 o 
   9   4   6      308.42      284.40     11.27 o 
  10   4   6       23.88       14.04      4.48 o 
  -6   5   6        5.37        4.74      2.58 o 
  -5   5   6      891.66      860.97     20.87 o 
  -4   5   6        0.70        2.90      3.02 o 
  -3   5   6      250.57      255.44      8.59 o 
  -2   5   6        2.23        0.69      1.32 o 
  -1   5   6      310.03      284.48      5.93 o 
   0   5   6      500.45      499.27      6.08 o 
   1   5   6     1210.74     1222.93     12.76 o 
   2   5   6      535.13      538.33      6.49 o 
   3   5   6     1614.32     1717.78     22.93 o 
   4   5   6      257.58      226.91      8.63 o 
   5   5   6      817.97      820.65     16.03 o 
   6   5   6      212.45      207.54      8.31 o 
   7   5   6      553.91      624.99     13.40 o 
   8   5   6      291.86      295.68     16.93 o 
   9   5   6       98.57      101.50      9.63 o 
  -6   6   6       41.21       43.72     14.11 o 
  -5   6   6       86.89       79.00      9.05 o 
  -4   6   6      310.61      307.66     15.19 o 
  -3   6   6      419.99      377.52     13.50 o 
  -2   6   6     1013.87      995.92      9.08 o 
  -1   6   6      366.94      381.91      7.96 o 
   0   6   6      755.49      756.96     11.92 o 
   1   6   6      952.81      900.21      9.89 o 
   2   6   6      965.02      956.47     10.35 o 
   3   6   6      891.21      898.31     22.86 o 
   4   6   6      528.44      578.85     12.44 o 
   5   6   6     1464.91     1446.11     29.58 o 
   6   6   6      645.49      684.23     11.90 o 
   7   6   6      549.40      568.49     27.26 o 
   8   6   6      453.50      438.86     12.49 o 
   9   6   6      296.04      317.37     29.81 o 
  -5   7   6       69.16       50.59     19.73 o 
  -4   7   6      122.87      118.13     12.49 o 
  -3   7   6       60.34       76.02      7.86 o 
  -2   7   6      843.42      807.82     16.98 o 
  -1   7   6      147.44      152.63      6.30 o 
   0   7   6       89.59       95.42      5.27 o 
   1   7   6      119.10      112.08     12.58 o 
   2   7   6      881.68      854.40     23.11 o 
   3   7   6       62.72       54.87      6.25 o 
   4   7   6      650.26      628.25     14.16 o 
   5   7   6      181.24      179.92     13.46 o 
   6   7   6      522.79      552.29     15.39 o 
   7   7   6        0.74        8.37      9.23 o 
   8   7   6       82.39       73.92     14.05 o 
   9   7   6      124.72      119.17     10.71 o 
  -4   8   6      110.29       90.09     25.48 o 
  -3   8   6       95.84       98.38      7.91 o 
  -2   8   6       33.00       25.06      6.95 o 
  -1   8   6      454.73      450.00     10.25 o 
   0   8   6        0.84        1.87      2.59 o 
   1   8   6      540.05      553.94     15.24 o 
   2   8   6      126.45      119.33      5.94 o 
   3   8   6     1068.88     1058.44     21.56 o 
   4   8   6       66.64       64.85      6.55 o 
   5   8   6      156.66      183.44     24.23 o 
   6   8   6       86.75       92.91      8.67 o 
   7   8   6      163.00      177.71      9.92 o 
   8   8   6       67.79       67.10      9.20 o 
   9   8   6       59.59       47.69     17.60 o 
  -1   9   6       29.86       23.95      8.84 o 
   0   9   6      160.58      171.40     11.92 o 
   1   9   6       67.53       65.77     15.81 o 
   2   9   6      650.15      667.13     16.91 o 
   3   9   6       15.95        8.30      5.56 o 
   4   9   6       24.58       14.18      8.55 o 
   5   9   6       26.20       24.18      3.03 o 
   6   9   6       55.16       51.84     11.39 o 
   7   9   6      250.31      263.26     11.41 o 
   8   9   6      143.67      125.55     14.68 o 
   1  10   6      210.41      184.30      9.64 o 
   2  10   6      230.84      210.03     14.11 o 
   3  10   6       50.30       52.43     12.66 o 
   4  10   6      342.37      374.33     13.20 o 
   5  10   6      436.52      439.45     18.57 o 
   6  10   6      586.88      627.39     19.93 o 
   7  10   6       18.28       18.44      7.66 o 
   2  11   6       18.49        9.56      4.02 o 
   3  11   6      129.72      113.37     14.66 o 
   4  11   6       53.47       35.94     12.23 o 
   5  11   6      437.82      461.19     26.72 o 
  -5  -9   7      157.08      168.96     12.31 o 
  -4  -9   7      158.42      136.88     28.57 o 
  -3  -9   7      256.68      261.21     28.75 o 
  -2  -9   7      543.79      513.39     39.29 o 
  -1  -9   7       67.13       67.43     14.14 o 
   0  -9   7       40.70       28.04     11.33 o 
  -6  -8   7      234.74      246.35     11.76 o 
  -5  -8   7        8.34       11.78      3.28 o 
  -4  -8   7      166.75      164.64      7.11 o 
  -3  -8   7      170.72      180.67      9.94 o 
  -2  -8   7      708.65      724.69     22.96 o 
  -1  -8   7      248.21      275.74     17.50 o 
   0  -8   7      143.84      126.65     14.76 o 
   1  -8   7      310.25      321.34     14.60 o 
   2  -8   7      336.72      354.41     17.68 o 
  -7  -7   7      123.46      120.58      8.71 o 
  -6  -7   7      110.50      126.73      9.09 o 
  -5  -7   7      831.07      878.19     18.73 o 
  -4  -7   7      345.86      317.94     12.46 o 
  -3  -7   7      718.32      717.02     14.11 o 
  -2  -7   7        6.15       17.39      5.39 o 
  -1  -7   7      198.56      197.16     23.66 o 
   0  -7   7        6.06       22.93      8.56 o 
   1  -7   7      422.07      388.23     16.43 o 
   2  -7   7      128.95      121.52     17.61 o 
   3  -7   7       44.65       35.67     16.87 o 
  -8  -6   7      111.08      139.44     20.67 o 
  -7  -6   7      130.18      133.59     11.55 o 
  -6  -6   7       26.31       23.77      5.25 o 
  -5  -6   7      175.62      166.16     12.77 o 
  -4  -6   7      353.00      340.94      9.78 o 
  -3  -6   7       59.09       68.04      8.12 o 
  -2  -6   7      257.66      254.35      8.28 o 
  -1  -6   7       95.01       75.10      4.08 o 
   0  -6   7      626.84      637.18     28.11 o 
   1  -6   7      662.40      622.98     21.26 o 
   2  -6   7      208.75      178.38     24.35 o 
   3  -6   7      203.76      187.87     16.78 o 
   4  -6   7      288.81      277.40      9.87 o 
   5  -6   7      181.95      185.41     33.58 o 
  -8  -5   7       23.62       31.61      5.56 o 
  -7  -5   7      177.87      180.81      7.92 o 
  -6  -5   7      244.73      243.88     10.73 o 
  -5  -5   7      117.50      114.80      5.57 o 
  -4  -5   7        5.23        6.39      2.19 o 
  -3  -5   7        5.22        4.65      2.83 o 
  -2  -5   7      947.61      992.74     25.95 o 
  -1  -5   7      342.25      337.78      8.02 o 
   0  -5   7      445.16      414.30      7.88 o 
   1  -5   7      160.26      140.85     17.52 o 
   2  -5   7     1413.10     1412.01     33.14 o 
   3  -5   7       83.78       71.46     19.14 o 
   4  -5   7      212.09      232.87     10.57 o 
   5  -5   7      143.44      110.44     15.49 o 
   6  -5   7       71.91       80.30     30.45 o 
  -9  -4   7      133.35      114.94     11.64 o 
  -8  -4   7      117.66      114.21      9.73 o 
  -7  -4   7       40.45       39.71      8.77 o 
  -6  -4   7      213.30      222.87     23.76 o 
  -5  -4   7      169.07      169.08      8.63 o 
  -4  -4   7     1136.37     1174.53     23.83 o 
  -3  -4   7      428.70      432.25      8.75 o 
  -2  -4   7     1011.72     1120.36     14.44 o 
  -1  -4   7     3360.68     3590.83     49.80 o 
   0  -4   7       71.08       55.33      4.09 o 
   1  -4   7     1503.94     1460.00     37.74 o 
   2  -4   7       38.38       28.06     13.74 o 
   3  -4   7      230.76      202.83     16.26 o 
   4  -4   7      306.84      333.03     12.16 o 
   5  -4   7      406.50      443.40     13.03 o 
   6  -4   7      287.76      283.14     26.62 o 
   7  -4   7      426.38      368.17     38.85 o 
  -9  -3   7       54.68       40.22     12.15 o 
  -8  -3   7      117.32      128.91     14.13 o 
  -7  -3   7       95.71      100.24      6.17 o 
  -6  -3   7       34.64       31.58      6.72 o 
  -5  -3   7      597.60      560.84     11.63 o 
  -4  -3   7      633.64      650.86     15.18 o 
  -3  -3   7      328.53      340.19      6.86 o 
  -2  -3   7       52.09       33.84      6.87 o 
  -1  -3   7      249.30      249.43      5.51 o 
   0  -3   7       74.01       46.85      3.85 o 
   1  -3   7      181.69      155.88      3.11 o 
   2  -3   7      816.98      849.03     12.31 o 
   3  -3   7      273.29      262.20     12.70 o 
   4  -3   7      454.99      404.48     12.96 o 
   5  -3   7      330.47      333.11     12.50 o 
   6  -3   7        4.37        7.16      3.02 o 
   7  -3   7       70.09       91.88     31.59 o 
  -9  -2   7      163.85      178.74     18.57 o 
  -8  -2   7       23.86       34.14     10.15 o 
  -7  -2   7      402.85      441.99     20.09 o 
  -6  -2   7      364.51      376.10     13.87 o 
  -5  -2   7      631.08      605.17     12.16 o 
  -4  -2   7      168.42      185.55     12.11 o 
  -3  -2   7       36.44       33.64      6.02 o 
  -2  -2   7      446.23      418.79     11.29 o 
  -1  -2   7      938.99      839.21     10.58 o 
   0  -2   7      223.45      206.88      4.70 o 
   1  -2   7      257.76      289.45      5.96 o 
   2  -2   7      962.23      930.70     17.52 o 
   3  -2   7        9.05        6.99      4.21 o 
   4  -2   7      408.19      406.41      6.53 o 
   5  -2   7      505.03      476.78     16.26 o 
   6  -2   7      117.84      125.16      9.96 o 
   7  -2   7       73.30       66.68     14.68 o 
   8  -2   7      158.95      157.54     29.78 o 
  -9  -1   7       31.30       18.16      6.71 o 
  -8  -1   7       47.15       36.92      8.96 o 
  -7  -1   7      464.30      478.33     17.31 o 
  -6  -1   7      752.50      731.01     19.93 o 
  -5  -1   7       38.41       36.78      5.51 o 
  -4  -1   7      778.55      799.49     11.87 o 
  -3  -1   7      465.51      545.86      9.21 o 
  -2  -1   7     1081.36     1049.64     13.50 o 
  -1  -1   7     3440.90     3468.99     28.80 o 
   0  -1   7     1196.67     1038.85     11.45 o 
   1  -1   7     3413.07     3494.56     46.99 o 
   2  -1   7     2584.05     3004.45     25.81 o 
   3  -1   7      424.50      436.08      4.12 o 
   4  -1   7      675.41      691.75      8.57 o 
   5  -1   7      857.95      880.05     17.61 o 
   6  -1   7      105.43      127.79     12.71 o 
   7  -1   7       46.76       52.96     11.44 o 
   8  -1   7      181.58      177.94     12.02 o 
  -8   0   7       55.82       34.58      9.79 o 
  -7   0   7      290.08      321.11     14.33 o 
  -6   0   7      648.12      674.65     16.54 o 
  -5   0   7       78.16       81.70      5.36 o 
  -4   0   7     1652.19     1632.73     16.24 o 
  -3   0   7     1252.76     1254.07     14.91 o 
  -2   0   7     4025.76     4248.99     59.07 o 
  -1   0   7     2760.42     2887.80     20.34 o 
   0   0   7      142.56      178.01      3.33 o 
   1   0   7      421.20      425.87      5.32 o 
   2   0   7     1051.04      983.91      9.29 o 
   3   0   7     2481.24     2576.72     31.65 o 
   4   0   7      117.63      140.06      4.63 o 
   5   0   7      305.67      315.28      7.52 o 
   6   0   7      214.25      226.33     11.07 o 
   7   0   7      420.76      424.22     15.57 o 
   8   0   7      320.09      327.04     16.52 o 
   9   0   7       16.08       21.21      7.45 o 
  -8   1   7      103.65      106.01     22.13 o 
  -7   1   7      340.03      334.75     17.11 o 
  -6   1   7      295.35      335.01     12.20 o 
  -5   1   7      511.51      514.06     38.87 o 
  -4   1   7      175.97      182.44      4.27 o 
  -3   1   7     2990.93     3231.30     39.95 o 
  -2   1   7      195.13      238.62      3.89 o 
  -1   1   7      597.59      524.27      5.66 o 
   0   1   7      400.84      328.09      4.08 o 
   1   1   7      235.69      285.43      6.58 o 
   2   1   7     7483.05     8250.01    107.24 o 
   3   1   7      237.56      219.64      7.15 o 
   4   1   7     1514.65     1473.26     23.47 o 
   5   1   7      485.90      485.67      7.30 o 
   6   1   7      216.96      234.39     12.48 o 
   7   1   7      281.71      271.83      7.60 o 
   8   1   7      288.79      286.77     17.79 o 
   9   1   7      113.12      127.18     19.87 o 
  -8   2   7      149.53      122.74     18.88 o 
  -7   2   7      412.66      399.77     22.36 o 
  -6   2   7      422.84      413.67     13.19 o 
  -5   2   7        8.97        6.19      4.10 o 
  -4   2   7     1255.44     1294.13     32.84 o 
  -3   2   7     1943.58     1818.38     29.64 o 
  -2   2   7      479.67      503.57      5.24 o 
  -1   2   7     3339.04     3443.58     33.15 o 
   0   2   7    11899.33    12174.96     86.19 o 
   1   2   7    15371.84    15601.47    198.76 o 
   2   2   7     3773.64     3724.92     27.68 o 
   3   2   7      290.17      287.32      5.47 o 
   4   2   7      498.29      526.13      8.93 o 
   5   2   7     2621.62     2789.97     31.11 o 
   6   2   7      998.53     1046.67     21.52 o 
   7   2   7        1.59        2.93      3.20 o 
   8   2   7      330.45      340.70     11.65 o 
   9   2   7      124.45      119.29     10.60 o 
  -7   3   7       53.84       40.90     12.41 o 
  -6   3   7      197.83      229.83     13.81 o 
  -5   3   7      393.03      364.59     16.31 o 
  -4   3   7     1183.17     1241.18     32.06 o 
  -3   3   7      949.02      935.24     16.51 o 
  -2   3   7     1354.49     1382.99     17.37 o 
  -1   3   7      343.40      302.21      4.99 o 
   0   3   7     4354.22     4635.25     34.22 o 
   1   3   7        5.69        2.59      2.02 o 
   2   3   7      156.32      186.20      3.51 o 
   3   3   7     1004.93      911.49     11.49 o 
   4   3   7       74.86       63.25      3.23 o 
   5   3   7     2051.93     2128.66     32.95 o 
   6   3   7      405.24      374.21      8.86 o 
   7   3   7      594.34      579.16     14.12 o 
   8   3   7      150.12      154.66      7.49 o 
   9   3   7      243.78      252.95      9.81 o 
  -7   4   7       38.77       28.01     10.79 o 
  -6   4   7      216.30      239.25     13.11 o 
  -5   4   7       49.46       56.14     16.19 o 
  -4   4   7        4.77        7.34      2.98 o 
  -3   4   7      615.22      602.97     28.19 o 
  -2   4   7      237.11      221.94      5.32 o 
  -1   4   7      846.28      846.84     11.74 o 
   0   4   7      169.57      128.52      3.55 o 
   1   4   7       10.20       20.09      5.91 o 
   2   4   7      262.84      250.78      5.62 o 
   3   4   7     2275.10     2350.96     29.59 o 
   4   4   7     1634.44     1596.65     20.98 o 
   5   4   7      392.88      367.36      7.03 o 
   6   4   7      486.06      471.63     10.52 o 
   7   4   7       35.42       41.81      6.29 o 
   8   4   7      613.36      631.28     17.80 o 
   9   4   7      148.20      153.73     10.85 o 
  -6   5   7      180.16      213.41     28.85 o 
  -5   5   7      321.90      340.22     20.46 o 
  -4   5   7      141.33      133.26      8.81 o 
  -3   5   7      486.63      508.36     18.42 o 
  -2   5   7       70.77       62.61      3.68 o 
  -1   5   7     1055.84     1144.38     10.31 o 
   0   5   7      791.78      744.56      7.78 o 
   1   5   7     1089.44     1078.44     13.07 o 
   2   5   7      928.94      956.97     10.31 o 
   3   5   7     2796.55     2934.78     38.02 o 
   4   5   7     2510.26     2580.93     28.38 o 
   5   5   7      822.58      886.98     15.82 o 
   6   5   7      437.66      434.12     14.31 o 
   7   5   7      529.18      531.39     14.86 o 
   8   5   7      444.53      428.28     13.02 o 
   9   5   7      372.14      368.64     10.39 o 
  -6   6   7       41.63       47.09     16.73 o 
  -5   6   7       51.86       50.29     13.70 o 
  -4   6   7      608.17      597.99     18.36 o 
  -3   6   7       42.79       53.15      6.69 o 
  -2   6   7      394.86      395.64     10.89 o 
  -1   6   7        2.22        3.77      1.35 o 
   0   6   7     1797.45     1801.57     34.77 o 
   1   6   7      385.63      366.55      7.93 o 
   2   6   7      289.97      309.95      5.62 o 
   3   6   7      329.05      346.20     10.06 o 
   4   6   7      245.90      237.85     13.21 o 
   5   6   7      103.10       84.82      7.37 o 
   6   6   7      182.36      185.59     12.64 o 
   7   6   7      438.71      490.68     12.46 o 
   8   6   7      338.55      314.61     11.34 o 
   9   6   7      108.93      103.77     10.83 o 
  -5   7   7      146.24      151.76      9.58 o 
  -4   7   7       30.95       25.53      6.99 o 
  -3   7   7      505.06      472.96     27.85 o 
  -2   7   7      195.92      209.95     10.29 o 
  -1   7   7      321.00      313.51     14.95 o 
   0   7   7      127.30      160.00      8.06 o 
   1   7   7      510.09      503.29     14.32 o 
   2   7   7     1009.75      963.57     20.32 o 
   3   7   7      349.71      342.60      7.51 o 
   4   7   7      141.92      149.99     13.37 o 
   5   7   7      131.50      146.87      5.89 o 
   6   7   7      161.55      151.31      7.76 o 
   7   7   7       71.61       65.41      8.40 o 
   8   7   7       34.00       22.97      6.27 o 
   9   7   7       34.74       40.18     10.98 o 
  -3   8   7       50.45       32.10     15.41 o 
  -2   8   7       38.15       41.99     11.40 o 
  -1   8   7      583.35      543.42     14.19 o 
   0   8   7       11.08       12.81      3.09 o 
   1   8   7      101.01      136.50      9.11 o 
   2   8   7      122.16      108.45      9.25 o 
   3   8   7      161.19      180.05      9.92 o 
   4   8   7       49.45       43.81     10.32 o 
   5   8   7      118.99      107.67     11.40 o 
   6   8   7      119.67      140.75      7.81 o 
   7   8   7      316.45      308.41     12.05 o 
   8   8   7      225.13      220.53     20.76 o 
   9   8   7      113.27      119.29     13.23 o 
  -1   9   7       75.77       76.75     15.74 o 
   0   9   7      885.52      835.55     21.56 o 
   1   9   7       50.13       42.10     12.79 o 
   2   9   7      703.78      724.45     29.10 o 
   3   9   7       89.88      107.01      9.35 o 
   4   9   7      604.04      633.64     39.37 o 
   5   9   7       66.00       74.58     15.60 o 
   6   9   7      147.30      162.79     19.72 o 
   7   9   7      140.15      139.02     16.07 o 
   8   9   7      130.69      152.70     27.17 o 
   0  10   7       59.65       33.33     19.24 o 
   1  10   7      104.46       98.43      7.98 o 
   2  10   7      159.17      143.12     24.43 o 
   3  10   7      316.42      335.15     17.24 o 
   4  10   7      107.12      121.13     23.06 o 
   5  10   7      506.43      490.30     15.67 o 
   6  10   7      282.15      228.13     19.14 o 
   7  10   7      232.13      230.59     17.62 o 
   2  11   7       89.70       71.81      6.64 o 
   3  11   7      202.50      206.94     14.44 o 
   4  11   7      111.06       98.81      5.87 o 
   5  11   7      148.30      163.10     22.21 o 
  -4  -9   8      346.66      328.43     30.25 o 
  -3  -9   8      166.86      184.66     22.83 o 
  -2  -9   8      285.09      307.51     20.38 o 
  -1  -9   8      145.57      163.49     24.66 o 
  -6  -8   8      145.69      140.01     10.33 o 
  -5  -8   8       53.89       50.18      8.45 o 
  -4  -8   8       79.35       76.23      5.96 o 
  -3  -8   8      171.44      184.18     16.13 o 
  -2  -8   8      127.46      106.29     22.89 o 
  -1  -8   8      110.06      109.22     15.23 o 
   0  -8   8      138.27      133.98     31.05 o 
   1  -8   8      146.27      113.12     34.14 o 
   2  -8   8       87.09       72.97     17.43 o 
  -7  -7   8       51.29      119.04     46.20 o 
  -6  -7   8       43.87       34.45     10.59 o 
  -5  -7   8      262.51      262.43     10.34 o 
  -4  -7   8       19.83       16.72      3.57 o 
  -3  -7   8      892.59      848.76     18.28 o 
  -2  -7   8        3.25        7.64      2.62 o 
  -1  -7   8      322.05      313.13     12.70 o 
   0  -7   8      202.88      195.23     17.68 o 
   1  -7   8      163.34      167.28      9.98 o 
   2  -7   8      171.23      179.56     10.72 o 
   3  -7   8      102.60      111.98     30.63 o 
  -8  -6   8      156.52      154.64      9.14 o 
  -7  -6   8       42.97       37.34     15.48 o 
  -6  -6   8       53.96       53.13      8.67 o 
  -5  -6   8       11.59        4.78      3.42 o 
  -4  -6   8      866.64      865.20     16.08 o 
  -3  -6   8       19.11       23.28      5.92 o 
  -2  -6   8      128.26      128.97      5.18 o 
  -1  -6   8       99.93       91.69      5.24 o 
   0  -6   8     1695.29     1732.07     36.16 o 
   1  -6   8      610.64      652.91     22.33 o 
   2  -6   8       33.72       33.28      9.91 o 
   3  -6   8        9.30       15.20      7.59 o 
   4  -6   8      214.16      217.51     10.47 o 
   5  -6   8       64.16       58.69     30.01 o 
  -8  -5   8       79.11       49.45     16.60 o 
  -7  -5   8      257.98      285.35     24.02 o 
  -6  -5   8       61.84       66.04      7.51 o 
  -5  -5   8      426.41      405.71     13.99 o 
  -4  -5   8       73.74       81.44     12.50 o 
  -3  -5   8      675.51      702.48     10.76 o 
  -2  -5   8      483.93      487.82     12.45 o 
  -1  -5   8      326.33      319.52     11.76 o 
   0  -5   8      644.55      631.52     14.62 o 
   1  -5   8      565.16      583.01     25.23 o 
   2  -5   8       24.19       33.12      8.08 o 
   3  -5   8      599.12      578.65     19.40 o 
   4  -5   8      604.69      637.62     21.78 o 
   5  -5   8      333.31      317.73     22.38 o 
   6  -5   8      286.17      291.22     22.30 o 
  -8  -4   8       75.88       57.74     19.10 o 
  -7  -4   8       23.79       20.69      6.88 o 
  -6  -4   8      205.92      234.29     10.64 o 
  -5  -4   8      294.97      280.33     11.51 o 
  -4  -4   8       31.88       35.85      7.17 o 
  -3  -4   8      257.20      275.72     16.08 o 
  -2  -4   8      418.67      391.81      9.75 o 
  -1  -4   8     1476.12     1461.10     20.52 o 
   0  -4   8       56.64       55.57      3.18 o 
   1  -4   8      431.89      458.06     18.36 o 
   2  -4   8      134.84      104.11     13.46 o 
   3  -4   8      606.87      590.69     20.01 o 
   4  -4   8      209.00      172.85     17.13 o 
   5  -4   8       40.29       47.98     11.87 o 
   6  -4   8        5.18        3.70      5.01 o 
  -8  -3   8      123.65      129.54     18.88 o 
  -7  -3   8      115.73      107.68     13.53 o 
  -6  -3   8      137.56      141.10     12.15 o 
  -5  -3   8      345.75      359.46     15.63 o 
  -4  -3   8     1074.08     1065.13     36.54 o 
  -3  -3   8      153.66      149.43      7.15 o 
  -2  -3   8      396.86      381.25      7.47 o 
  -1  -3   8      214.16      267.84      6.64 o 
   0  -3   8      533.03      504.69      7.07 o 
   1  -3   8      143.23      131.00      3.90 o 
   2  -3   8      685.52      709.12     18.22 o 
   3  -3   8        2.06        6.03      2.82 o 
   4  -3   8     2658.20     2618.25     35.69 o 
   5  -3   8        2.63       10.40      4.78 o 
   6  -3   8      121.73      134.09     12.00 o 
   7  -3   8       75.36       80.69     25.20 o 
  -8  -2   8      168.97      155.60     17.85 o 
  -7  -2   8      486.18      552.12     17.23 o 
  -6  -2   8       78.05       82.55     11.76 o 
  -5  -2   8     1065.00     1064.50     14.57 o 
  -4  -2   8      788.68      775.78     15.63 o 
  -3  -2   8      258.05      247.75      7.53 o 
  -2  -2   8     1426.69     1413.95     23.79 o 
  -1  -2   8      960.11      949.55     14.13 o 
   0  -2   8     1062.07     1217.77     14.60 o 
   1  -2   8     3579.02     3932.09     54.47 o 
   2  -2   8      634.47      634.62      9.55 o 
   3  -2   8     1151.41     1214.69     18.86 o 
   4  -2   8      247.48      226.49      3.56 o 
   5  -2   8       42.99       55.65     16.29 o 
   6  -2   8        3.29        4.84      5.43 o 
   7  -2   8      464.97      435.12     12.88 o 
   8  -2   8      265.03      282.40     21.89 o 
  -8  -1   8      253.02      296.13     20.93 o 
  -7  -1   8      200.27      210.19     14.80 o 
  -6  -1   8      652.21      614.39     12.00 o 
  -5  -1   8      220.16      207.04      8.30 o 
  -4  -1   8      662.34      689.10     11.41 o 
  -3  -1   8      565.31      545.44     11.65 o 
  -2  -1   8     1347.42     1327.98     19.25 o 
  -1  -1   8     2849.33     2794.76     53.24 o 
   0  -1   8       62.97       45.81      7.11 o 
   1  -1   8     1140.27     1390.33     17.14 o 
   2  -1   8        7.61        6.01      1.88 o 
   3  -1   8        4.85        9.33      1.90 o 
   4  -1   8      273.86      251.46      5.45 o 
   5  -1   8      819.28      850.90     15.00 o 
   6  -1   8        9.09       14.28      4.78 o 
   7  -1   8      567.84      555.80     38.17 o 
   8  -1   8       17.89       14.92     10.14 o 
  -8   0   8        5.37       10.68      5.60 o 
  -7   0   8      543.21      514.22     16.49 o 
  -6   0   8      318.03      322.35     11.60 o 
  -5   0   8      339.30      385.79     14.13 o 
  -4   0   8      545.46      531.22      5.81 o 
  -3   0   8       71.92       73.75      4.44 o 
  -2   0   8      416.99      379.18      7.04 o 
  -1   0   8     1477.09     1343.33     16.49 o 
   0   0   8       47.70       37.97      5.65 o 
   1   0   8     1743.28     1583.31     15.98 o 
   2   0   8     2864.60     2832.38     24.90 o 
   3   0   8      302.41      250.05      5.04 o 
   4   0   8     2320.02     2302.37     21.66 o 
   5   0   8      389.42      411.02      9.00 o 
   6   0   8      838.53      878.43     13.51 o 
   7   0   8      196.53      182.52      7.94 o 
   8   0   8      357.88      375.84     23.37 o 
   9   0   8        0.37        6.36      2.34 o 
  -8   1   8      319.73      340.86     18.14 o 
  -7   1   8      234.61      227.84     13.63 o 
  -6   1   8       24.33       24.68      7.85 o 
  -4   1   8      934.53      949.27     12.40 o 
  -3   1   8     2125.14     2233.47     24.54 o 
  -2   1   8     2193.10     2207.36     28.15 o 
  -1   1   8     6678.71     7269.36    132.58 o 
   0   1   8     4184.46     4311.58     48.06 o 
   1   1   8     1511.72     1661.63     13.85 o 
   2   1   8     5075.62     5249.49     43.60 o 
   3   1   8     2654.46     2549.67     51.25 o 
   4   1   8     1522.98     1636.73     23.32 o 
   5   1   8      235.37      221.54      6.36 o 
   6   1   8       38.39       50.96     12.48 o 
   7   1   8      684.89      653.14     16.04 o 
   8   1   8      320.09      310.52      8.30 o 
   9   1   8       12.10        7.96      3.99 o 
  -8   2   8      254.16      266.52     16.66 o 
  -7   2   8      398.05      409.68     12.39 o 
  -6   2   8      186.72      165.44     10.91 o 
  -5   2   8        0.65        7.99      4.27 o 
  -4   2   8     1140.70     1079.04     29.48 o 
  -3   2   8      459.75      480.74      5.27 o 
  -2   2   8     1642.98     1765.29     24.79 o 
  -1   2   8       58.92       37.63      2.45 o 
   0   2   8     2398.40     2536.01     34.19 o 
   1   2   8     1080.33     1088.03     14.69 o 
   2   2   8     1976.73     2076.73     20.46 o 
   3   2   8      256.57      275.94      8.55 o 
   4   2   8      266.31      233.59      9.63 o 
   5   2   8     2266.94     2315.86     25.91 o 
   6   2   8      144.30      139.01      7.03 o 
   7   2   8      428.30      407.39     12.98 o 
   8   2   8      176.59      168.73     11.19 o 
   9   2   8      232.81      242.32      8.67 o 
  -7   3   8      187.49      205.19     20.42 o 
  -6   3   8        2.22        1.10      3.01 o 
  -5   3   8      267.43      274.42     10.86 o 
  -4   3   8     1372.49     1392.64     20.10 o 
  -3   3   8     1350.21     1308.09     23.98 o 
  -2   3   8        3.52        2.98      1.05 o 
  -1   3   8     1642.80     1662.90     18.99 o 
   0   3   8      145.15      137.93      2.67 o 
   1   3   8     2328.98     2346.23     30.60 o 
   2   3   8        2.32       10.36      1.50 o 
   3   3   8        2.97        0.72      1.20 o 
   4   3   8      662.91      664.13     15.28 o 
   5   3   8     1109.65     1173.21     16.29 o 
   6   3   8     1058.70     1045.30     12.67 o 
   7   3   8      162.47      177.95      9.89 o 
   8   3   8      150.30      145.52      8.12 o 
   9   3   8       82.51       76.43      9.43 o 
  -7   4   8      175.56      179.41     12.60 o 
  -6   4   8       80.16       56.13     13.23 o 
  -5   4   8      165.63      156.00     10.18 o 
  -4   4   8     1106.85     1132.69     22.15 o 
  -3   4   8        6.98       15.22      5.77 o 
  -2   4   8        0.97        3.27      1.03 o 
  -1   4   8      359.90      322.13      4.56 o 
   0   4   8      994.92     1019.37     20.90 o 
   1   4   8     1459.60     1422.00     27.08 o 
   2   4   8     1206.97     1194.80     21.95 o 
   3   4   8     3421.64     3621.53     44.55 o 
   4   4   8     2357.43     2295.33     26.60 o 
   5   4   8     1022.05     1014.64     16.39 o 
   6   4   8      567.96      553.24     11.73 o 
   7   4   8      309.95      336.71     10.70 o 
   8   4   8      716.46      692.44     16.88 o 
   9   4   8      116.70      107.42     11.09 o 
  -6   5   8      255.10      273.62     12.32 o 
  -5   5   8       34.99       43.62      9.84 o 
  -4   5   8       46.98       60.81      8.52 o 
  -3   5   8       46.67       39.92     10.61 o 
  -2   5   8       10.77        9.27      1.97 o 
  -1   5   8      902.68      915.67      7.14 o 
   0   5   8     1054.29     1029.99     10.52 o 
   1   5   8      133.79      137.34      7.48 o 
   2   5   8     1994.93     2108.71     35.49 o 
   3   5   8      188.52      152.29      3.99 o 
   4   5   8     1977.44     2031.05     20.57 o 
   5   5   8      133.44      141.55      9.99 o 
   6   5   8       33.17       42.71      7.58 o 
   7   5   8      442.22      397.13     13.57 o 
   8   5   8      152.05      167.87      9.95 o 
   9   5   8      368.81      361.17     14.78 o 
  -5   6   8       15.61       12.00      5.72 o 
  -4   6   8      471.51      457.78     13.03 o 
  -3   6   8      384.03      393.91     16.41 o 
  -2   6   8      140.08      141.65      4.26 o 
  -1   6   8     2147.89     2120.27     13.33 o 
   0   6   8     1866.89     1918.52     44.56 o 
   1   6   8     1245.13     1275.37     20.56 o 
   2   6   8        2.84        3.25      1.44 o 
   3   6   8      452.42      484.91      9.09 o 
   4   6   8       43.03       31.87      5.79 o 
   5   6   8      233.80      229.01      6.73 o 
   6   6   8       19.82       13.94      2.67 o 
   7   6   8      312.41      289.13     10.79 o 
   8   6   8      294.70      313.66     12.48 o 
   9   6   8       82.56       73.86      9.92 o 
  -5   7   8       49.60       39.69     16.85 o 
  -4   7   8      203.98      222.82     12.98 o 
  -3   7   8      519.20      504.87     13.45 o 
  -2   7   8      128.96      132.24     13.75 o 
  -1   7   8        1.34        4.52      1.92 o 
   0   7   8       16.45       18.57      5.11 o 
   1   7   8        2.88        3.74      1.45 o 
   2   7   8      159.10      144.07      7.96 o 
   3   7   8      247.12      244.26      5.73 o 
   4   7   8       85.33       92.78      7.08 o 
   5   7   8      369.31      386.98      8.42 o 
   6   7   8      569.96      566.30     21.04 o 
   7   7   8      298.15      293.67      9.18 o 
   8   7   8      186.65      225.17      8.80 o 
   9   7   8        0.90       15.22     14.16 o 
  -3   8   8      230.09      229.48      9.65 o 
  -2   8   8      211.81      209.76      9.68 o 
  -1   8   8      281.17      277.69     20.35 o 
   0   8   8      269.55      284.93     17.56 o 
   1   8   8       53.50       41.32      7.69 o 
   2   8   8      565.63      528.78     13.92 o 
   3   8   8      266.18      249.64     15.86 o 
   4   8   8       74.98       76.40     16.65 o 
   5   8   8        1.70       11.40      8.19 o 
   6   8   8      225.81      238.64     10.84 o 
   7   8   8      104.84       86.52     17.29 o 
   8   8   8      115.12       97.93     12.07 o 
  -1   9   8      141.11      116.62     16.76 o 
   0   9   8      298.64      309.35      9.53 o 
   1   9   8      251.21      259.13     28.27 o 
   2   9   8      154.54      190.64      9.33 o 
   3   9   8      541.11      546.13     31.41 o 
   4   9   8     1027.04     1000.90     18.37 o 
   5   9   8      691.63      676.72     20.72 o 
   6   9   8      250.48      260.29     11.98 o 
   7   9   8      229.50      225.70     29.00 o 
   8   9   8       45.76       40.74     10.33 o 
   0  10   8      431.03      446.34     19.87 o 
   1  10   8      337.65      333.61     14.33 o 
   2  10   8      233.59      227.70     10.93 o 
   3  10   8      387.72      399.84     28.66 o 
   4  10   8        5.94        9.93      4.39 o 
   5  10   8       57.28       60.13     16.42 o 
   6  10   8       39.00       48.43      7.79 o 
   7  10   8       63.82       48.77     11.25 o 
   2  11   8      266.69      247.86     17.59 o 
   3  11   8      110.53      109.71      7.79 o 
   4  11   8      137.90      140.34     10.06 o 
   5  11   8       33.00       36.01      8.70 o 
  -3  -9   9       52.39       37.84      9.88 o 
  -2  -9   9       63.41       59.83     20.26 o 
  -5  -8   9       52.93       38.57     12.07 o 
  -4  -8   9       68.27       71.17     16.59 o 
  -3  -8   9      140.72      155.28     12.37 o 
  -2  -8   9      189.99      196.08     12.49 o 
  -1  -8   9      225.54      211.88     11.70 o 
   0  -8   9       59.73       37.04     18.03 o 
   1  -8   9      295.03      312.40     17.15 o 
  -7  -7   9        8.09        9.33      4.13 o 
  -6  -7   9       44.06       53.48      9.79 o 
  -5  -7   9       44.26       41.30      9.11 o 
  -4  -7   9       50.47       49.11      9.70 o 
  -3  -7   9      137.96      144.29      5.79 o 
  -2  -7   9      402.19      413.66     29.65 o 
  -1  -7   9      284.91      274.82     19.06 o 
   0  -7   9       55.65       60.92     18.82 o 
   1  -7   9        0.58       10.37      3.13 o 
   2  -7   9      111.39      123.00     27.22 o 
   3  -7   9       55.88       43.77     16.11 o 
  -7  -6   9      114.50      122.47     20.02 o 
  -6  -6   9       58.57       63.75     13.69 o 
  -5  -6   9      141.69      142.68      7.27 o 
  -4  -6   9      430.63      442.22     21.00 o 
  -3  -6   9      172.83      175.76      9.16 o 
  -2  -6   9      115.82      128.65      7.13 o 
  -1  -6   9        2.88        1.70      2.20 o 
   0  -6   9      456.40      461.22     22.60 o 
   1  -6   9      263.35      270.47     14.90 o 
   2  -6   9      596.04      564.49     19.94 o 
   3  -6   9      167.94      173.97     10.14 o 
   4  -6   9      202.44      193.63     11.81 o 
  -8  -5   9       82.77       54.34     14.77 o 
  -7  -5   9      203.81      162.74     12.28 o 
  -6  -5   9        0.55        1.43      3.95 o 
  -5  -5   9      107.11      100.44      9.54 o 
  -4  -5   9      279.70      335.01     33.70 o 
  -3  -5   9      525.99      514.35     23.92 o 
  -2  -5   9        8.81       10.12      3.76 o 
  -1  -5   9      277.64      279.05     14.22 o 
   0  -5   9       32.03       41.02      6.48 o 
   1  -5   9      905.73      915.14     24.30 o 
   2  -5   9       26.57       22.16      8.59 o 
   3  -5   9       32.43       35.88     18.31 o 
   4  -5   9       40.19       35.34     10.75 o 
   5  -5   9      217.11      223.76     13.13 o 
  -8  -4   9       12.84       19.31     13.18 o 
  -7  -4   9       42.69       50.23      7.04 o 
  -6  -4   9       90.79       88.67     12.73 o 
  -5  -4   9      372.26      364.58      9.46 o 
  -4  -4   9      546.62      537.10     23.31 o 
  -3  -4   9        0.83        4.37      4.28 o 
  -2  -4   9      623.70      609.81     11.69 o 
  -1  -4   9      732.55      733.42     20.17 o 
   0  -4   9      563.06      537.15     13.21 o 
   1  -4   9       46.54       62.82     22.37 o 
   2  -4   9      256.19      263.69     14.20 o 
   3  -4   9     1316.53     1278.53     35.58 o 
   4  -4   9      165.37      162.31      9.50 o 
   5  -4   9       59.83       65.35     14.74 o 
   6  -4   9       30.47       17.03     10.46 o 
  -8  -3   9      244.62      214.31     19.41 o 
  -7  -3   9       56.56       46.72      9.76 o 
  -6  -3   9     1017.52     1033.71     34.01 o 
  -5  -3   9      502.12      492.70     14.68 o 
  -4  -3   9      547.25      554.36     17.73 o 
  -3  -3   9      534.40      547.41     12.84 o 
  -2  -3   9      207.05      185.82      6.57 o 
  -1  -3   9     1540.78     1513.95     20.26 o 
   0  -3   9     1518.02     1586.34     19.22 o 
   1  -3   9       10.09        7.43      2.64 o 
   2  -3   9      854.61      901.75     26.64 o 
   3  -3   9        2.34       -3.05     10.14 o 
   4  -3   9      770.33      809.17     15.22 o 
   5  -3   9        3.12        6.57      3.33 o 
   6  -3   9      219.93      252.59     10.17 o 
   7  -3   9       89.42       75.36     22.33 o 
  -8  -2   9      208.58      186.36     18.17 o 
  -7  -2   9      275.15      276.29     14.93 o 
  -6  -2   9      319.70      291.16      8.10 o 
  -5  -2   9      657.00      680.54     13.26 o 
  -4  -2   9      384.44      379.35     10.60 o 
  -3  -2   9      830.34      877.68     10.28 o 
  -2  -2   9       64.10       59.65     10.82 o 
  -1  -2   9      506.12      517.47      9.67 o 
   0  -2   9      268.68      249.90      5.36 o 
   1  -2   9      846.44      799.16      9.99 o 
   2  -2   9       51.59       48.98      3.59 o 
   3  -2   9     1593.60     1601.93     31.29 o 
   4  -2   9        1.95        2.98      4.61 o 
   5  -2   9      307.44      340.95     14.75 o 
   6  -2   9       89.11       95.54     10.32 o 
   7  -2   9      373.56      372.92     19.85 o 
  -8  -1   9      313.03      338.46     39.22 o 
  -7  -1   9      180.72      190.29     10.26 o 
  -6  -1   9       37.38       38.08      7.29 o 
  -5  -1   9      250.72      274.15      6.12 o 
  -4  -1   9        1.41        3.43      2.05 o 
  -3  -1   9      742.77      702.39     11.84 o 
  -2  -1   9     2275.04     2193.53     45.46 o 
  -1  -1   9      489.77      449.04      7.51 o 
   0  -1   9     3341.05     3514.75     89.80 o 
   1  -1   9      840.59      818.83     10.91 o 
   2  -1   9     1090.26      977.05     10.96 o 
   3  -1   9     2338.54     2373.31     22.01 o 
   4  -1   9      255.20      285.63      5.57 o 
   5  -1   9      280.74      303.17     14.82 o 
   6  -1   9      530.72      525.34     19.98 o 
   7  -1   9      372.12      343.29     39.71 o 
   8  -1   9       62.32       58.46     21.03 o 
  -8   0   9       20.04       16.32      6.71 o 
  -7   0   9       63.29       62.70     15.61 o 
  -6   0   9      541.21      512.38     20.74 o 
  -5   0   9     1007.76      975.89     13.79 o 
  -4   0   9      375.83      387.17      7.39 o 
  -3   0   9     1377.39     1389.33     21.44 o 
  -2   0   9     5926.28     6208.07     85.79 o 
  -1   0   9      494.67      433.97      8.89 o 
   0   0   9     1538.72     1638.69     21.28 o 
   1   0   9      844.25      843.30     11.96 o 
   2   0   9     1153.73     1283.41     11.01 o 
   3   0   9      710.27      752.77     12.68 o 
   4   0   9      975.18      901.53     11.34 o 
   5   0   9      149.00      163.79      6.00 o 
   6   0   9     1736.45     1684.59     21.00 o 
   7   0   9       27.18       35.22      7.30 o 
   8   0   9       85.24       73.76     12.36 o 
  -8   1   9      254.50      293.41     40.23 o 
  -7   1   9        2.46       10.58      4.48 o 
  -6   1   9      154.69      142.83      6.75 o 
  -5   1   9      449.20      425.13     14.77 o 
  -4   1   9      439.26      465.25      8.70 o 
  -3   1   9       53.46       36.24      3.67 o 
  -2   1   9      876.26      957.90     10.79 o 
  -1   1   9     1991.09     1912.32     15.07 o 
   0   1   9      428.60      386.52     11.81 o 
   1   1   9     6782.32     6989.37     67.07 o 
   2   1   9      223.42      175.32      4.38 o 
   3   1   9     3053.35     3060.07     56.18 o 
   4   1   9     1723.65     1806.79     22.30 o 
   5   1   9      162.37      163.31      9.74 o 
   6   1   9      388.92      395.51     11.52 o 
   7   1   9      838.10      792.30     20.40 o 
   8   1   9       20.42       40.17     13.79 o 
   9   1   9      302.22      275.57     21.79 o 
  -7   2   9      433.94      391.16     15.77 o 
  -6   2   9       20.33       27.70      6.61 o 
  -5   2   9     1040.27     1047.81     22.96 o 
  -4   2   9      484.83      475.69     12.36 o 
  -3   2   9      609.73      660.68      6.14 o 
  -2   2   9     3262.04     3310.01     35.69 o 
  -1   2   9       60.30       45.95      2.69 o 
   0   2   9       29.92        8.89      2.77 o 
   1   2   9     1320.30     1364.23     14.06 o 
   2   2   9      520.29      523.55      5.68 o 
   3   2   9      545.54      494.24      8.18 o 
   4   2   9      781.24      779.01     13.34 o 
   5   2   9      229.36      229.72      5.37 o 
   6   2   9      137.11      125.60      8.35 o 
   7   2   9      532.68      517.36     15.38 o 
   8   2   9       92.30      104.20      7.58 o 
   9   2   9      189.99      200.68     11.85 o 
  -7   3   9      134.28      125.08     10.06 o 
  -6   3   9       43.10       40.25     10.88 o 
  -5   3   9      211.08      228.58      9.63 o 
  -4   3   9       48.63       45.00      7.08 o 
  -3   3   9      334.65      347.05      8.75 o 
  -2   3   9      801.94      785.05      6.69 o 
  -1   3   9      727.71      795.03      7.98 o 
   0   3   9       90.81      103.91     10.25 o 
   1   3   9     2173.34     2425.77     37.43 o 
   2   3   9     3188.67     3197.36     47.95 o 
   3   3   9        4.26        7.52      2.07 o 
   4   3   9     1819.36     1821.44     25.23 o 
   5   3   9      737.54      758.56     13.52 o 
   6   3   9     1467.32     1458.87     18.44 o 
   7   3   9      388.62      405.51     20.72 o 
   8   3   9      198.96      151.43     34.50 o 
   9   3   9      149.74      168.20      9.44 o 
  -7   4   9       55.52       40.11     16.50 o 
  -6   4   9       20.52       22.06      5.00 o 
  -5   4   9       32.13       33.13      8.57 o 
  -4   4   9      954.02      941.96     26.33 o 
  -3   4   9      555.78      537.35     14.01 o 
  -2   4   9       36.98       32.20      2.43 o 
  -1   4   9       26.70       32.09      3.40 o 
   0   4   9      194.95      230.60      5.36 o 
   1   4   9     2343.94     2422.32     63.02 o 
   2   4   9     1461.09     1512.58     28.40 o 
   3   4   9      163.22      147.19      4.84 o 
   4   4   9      537.15      525.07      7.91 o 
   5   4   9      895.76      943.46     18.17 o 
   6   4   9      143.15      137.92      7.11 o 
   7   4   9      422.00      414.29     17.28 o 
   8   4   9       88.26      102.26      9.33 o 
   9   4   9      157.78      153.06      8.80 o 
  -5   5   9      549.05      551.91     28.57 o 
  -4   5   9      258.59      263.01     10.39 o 
  -3   5   9      379.46      350.90      7.77 o 
  -2   5   9      853.03      909.32     18.56 o 
  -1   5   9     4838.24     4854.31     39.35 o 
   0   5   9      730.13      710.02      5.49 o 
   1   5   9      833.29      819.09     42.44 o 
   2   5   9      807.34      813.87     16.34 o 
   3   5   9       32.77       29.75      4.60 o 
   4   5   9      146.12      146.91      3.12 o 
   5   5   9      164.04      157.92     13.77 o 
   6   5   9      182.06      166.87      9.02 o 
   7   5   9      423.79      400.09     16.24 o 
   8   5   9      217.43      237.29     14.13 o 
   9   5   9      168.30      187.62      9.20 o 
  -5   6   9      271.14      287.46     12.96 o 
  -4   6   9      165.81      159.23      8.23 o 
  -3   6   9       69.87       65.45     13.61 o 
  -2   6   9      167.45      166.41     10.49 o 
  -1   6   9     1332.86     1382.14     24.41 o 
   0   6   9      100.02      104.96      6.82 o 
   1   6   9        5.63        2.87      0.99 o 
   2   6   9      138.82      141.52      9.99 o 
   3   6   9      495.34      465.60      7.40 o 
   4   6   9      438.81      394.74      9.00 o 
   5   6   9      979.96     1004.82     22.14 o 
   6   6   9        7.17       12.94      8.15 o 
   7   6   9      114.93      126.89      6.71 o 
   8   6   9      160.05      171.59      6.21 o 
   9   6   9       35.95       41.50      9.16 o 
  -4   7   9      493.73      504.86     19.22 o 
  -3   7   9      125.50      146.76      8.16 o 
  -2   7   9      424.77      408.20     11.30 o 
  -1   7   9       65.64       70.71      6.92 o 
   0   7   9       39.10       39.46      9.06 o 
   1   7   9      149.13      114.67      7.83 o 
   2   7   9      229.12      233.66     11.90 o 
   3   7   9       11.17        4.79      2.87 o 
   4   7   9      209.55      202.26     10.60 o 
   5   7   9      112.38      103.81      7.08 o 
   6   7   9      366.17      361.02     11.90 o 
   7   7   9       20.91       23.47      7.94 o 
   8   7   9      154.60      164.24      9.41 o 
   9   7   9       73.81       52.69     10.94 o 
  -3   8   9        1.57       -0.02      2.92 o 
  -2   8   9      129.85      130.01     21.42 o 
  -1   8   9      248.26      298.94     15.60 o 
   0   8   9       36.30       49.84      8.97 o 
   1   8   9      831.19      799.31     19.30 o 
   2   8   9     2085.55     2095.78     38.85 o 
   3   8   9     3508.08     3650.31     57.32 o 
   4   8   9       90.48      107.55     14.38 o 
   5   8   9      258.90      313.47     40.53 o 
   6   8   9      417.14      396.51     18.13 o 
   7   8   9      305.23      319.53     25.77 o 
   8   8   9       93.67       94.41     22.76 o 
  -2   9   9      248.70      244.03     12.86 o 
  -1   9   9      835.34      827.44     24.39 o 
   0   9   9      319.17      319.18     35.69 o 
   1   9   9      387.68      408.20     11.18 o 
   2   9   9      362.23      350.70     12.04 o 
   3   9   9      131.95      123.50      6.84 o 
   4   9   9       76.27       72.94      8.86 o 
   5   9   9       66.24       79.83     17.60 o 
   6   9   9      182.98      200.03     14.78 o 
   7   9   9      225.99      202.56     19.40 o 
   8   9   9       38.65       36.30     14.37 o 
   0  10   9      299.55      303.49     15.34 o 
   1  10   9      119.72      118.05      7.71 o 
   2  10   9      212.98      228.49     23.03 o 
   3  10   9        9.12       13.47      3.95 o 
   4  10   9      201.69      202.09     11.89 o 
   5  10   9       62.46       64.12      9.85 o 
   6  10   9      237.42      223.03     15.51 o 
   7  10   9       16.82        8.79      5.53 o 
   2  11   9      103.13      105.61      7.25 o 
   3  11   9      238.20      250.21     13.20 o 
   4  11   9       75.32      117.46      9.96 o 
   5  11   9      316.16      325.49     18.80 o 
  -5  -8  10       43.50       32.49      9.04 o 
  -4  -8  10       60.13       52.91     15.37 o 
  -3  -8  10       83.55       77.19     14.35 o 
  -2  -8  10      231.62      243.23     21.61 o 
  -1  -8  10       32.63       27.01      8.29 o 
   0  -8  10       65.57       51.00     16.47 o 
   1  -8  10        8.25        4.57      5.31 o 
  -6  -7  10      187.41      200.71     11.53 o 
  -5  -7  10       41.14       31.91      6.64 o 
  -4  -7  10      189.75      179.94     13.06 o 
  -3  -7  10       29.77       34.40      6.09 o 
  -2  -7  10      299.39      296.83     13.82 o 
  -1  -7  10      132.08      134.42     10.50 o 
   0  -7  10       51.70       56.49     17.99 o 
   1  -7  10      100.16       95.90     10.47 o 
   2  -7  10      107.71      107.73     32.12 o 
   3  -7  10      167.79      155.40      8.98 o 
  -7  -6  10      182.63      201.13     25.48 o 
  -6  -6  10       13.92        9.46      3.26 o 
  -5  -6  10      292.74      289.23     15.31 o 
  -4  -6  10       51.32       49.95      9.84 o 
  -3  -6  10      124.13      136.38      8.75 o 
  -2  -6  10       94.27      104.19      8.98 o 
  -1  -6  10      129.47      140.93      8.47 o 
   0  -6  10       51.23       71.02     21.33 o 
   1  -6  10      105.55      112.68     11.81 o 
   2  -6  10      110.91       87.80     23.90 o 
   3  -6  10      542.00      540.70     27.04 o 
   4  -6  10      185.85      177.08     11.70 o 
  -7  -5  10       95.11       91.73     13.35 o 
  -6  -5  10       87.40       85.75     16.49 o 
  -5  -5  10       23.03       22.96      7.11 o 
  -4  -5  10      167.36      181.42      9.74 o 
  -3  -5  10      620.91      605.54     19.07 o 
  -2  -5  10      129.14      151.38      7.41 o 
  -1  -5  10      290.62      291.35     10.80 o 
   0  -5  10      250.42      274.55     12.07 o 
   1  -5  10     1265.83     1218.73     39.94 o 
   2  -5  10      662.19      645.02     29.34 o 
   3  -5  10        0.55        4.53      4.64 o 
   4  -5  10       12.42       12.32     10.44 o 
   5  -5  10       71.80       65.29     16.09 o 
  -8  -4  10       84.02       93.01      9.27 o 
  -7  -4  10       50.94       43.75     10.12 o 
  -6  -4  10      158.56      161.20      9.51 o 
  -5  -4  10      321.77      319.88     13.98 o 
  -4  -4  10     1031.51     1057.73     18.29 o 
  -3  -4  10      262.06      230.83     13.16 o 
  -2  -4  10      548.63      528.03     14.41 o 
  -1  -4  10      150.20      153.53      6.51 o 
   0  -4  10      356.79      356.72      9.38 o 
   1  -4  10       22.88       26.46     10.98 o 
   2  -4  10      212.00      191.58     27.62 o 
   3  -4  10       26.22       36.72     12.72 o 
   4  -4  10       74.65       88.17     29.24 o 
   5  -4  10       89.09       85.60     18.76 o 
   6  -4  10      182.67      181.26      9.37 o 
  -8  -3  10      329.87      322.41     18.87 o 
  -7  -3  10       81.74       69.32     12.26 o 
  -6  -3  10      776.93      783.13     17.50 o 
  -5  -3  10     1009.37      988.65     32.07 o 
  -4  -3  10      332.98      304.24      8.84 o 
  -3  -3  10       98.83       98.91      6.92 o 
  -2  -3  10       99.71      108.90     11.14 o 
  -1  -3  10      969.47      986.11     19.61 o 
   0  -3  10      911.51      892.39     17.21 o 
   1  -3  10      105.58       98.43      5.67 o 
   2  -3  10      277.53      241.36     13.46 o 
   3  -3  10      821.35      802.60     16.23 o 
   4  -3  10      490.06      519.15     19.96 o 
   5  -3  10      307.34      340.29     28.12 o 
   6  -3  10      146.25      169.99     10.40 o 
   7  -3  10       85.39       73.48     32.03 o 
  -8  -2  10       55.55       56.30     13.61 o 
  -7  -2  10      149.77      149.15     23.46 o 
  -6  -2  10       80.57       94.23     10.52 o 
  -5  -2  10      564.87      569.36     22.23 o 
  -4  -2  10       11.46        9.60      3.90 o 
  -3  -2  10      471.60      487.43     10.82 o 
  -2  -2  10      796.53      792.71      9.84 o 
  -1  -2  10     2382.74     2399.44     32.29 o 
   0  -2  10     2047.86     2015.39     26.22 o 
   1  -2  10      880.51      864.85      8.94 o 
   2  -2  10      497.03      562.83      9.90 o 
   3  -2  10      850.65      861.88     17.99 o 
   4  -2  10       73.30       97.78     15.85 o 
   5  -2  10      688.59      636.46     20.25 o 
   6  -2  10       73.61       72.50     11.33 o 
   7  -2  10       82.37       86.03     12.37 o 
  -8  -1  10      130.72      113.16     27.26 o 
  -7  -1  10      103.55      111.77     12.19 o 
  -6  -1  10      141.81      153.24     22.65 o 
  -5  -1  10      137.90      142.53      9.56 o 
  -4  -1  10      969.69      930.76     18.69 o 
  -3  -1  10      591.68      606.70     14.66 o 
  -2  -1  10     1708.93     1686.59     23.12 o 
  -1  -1  10      502.25      495.60      9.71 o 
   0  -1  10      317.01      360.29      8.93 o 
   1  -1  10      450.90      400.37      6.02 o 
   2  -1  10      429.35      381.91      6.07 o 
   3  -1  10      837.23      819.33     11.85 o 
   4  -1  10      657.43      666.64     15.22 o 
   5  -1  10       61.67       57.70     12.58 o 
   6  -1  10      755.20      764.89     30.22 o 
   7  -1  10       97.25       91.11     20.47 o 
   8  -1  10      277.57      306.28     11.23 o 
  -8   0  10        0.35        4.50      3.22 o 
  -7   0  10       20.17       21.70      6.42 o 
  -6   0  10      244.56      238.18     14.82 o 
  -5   0  10      217.36      225.55      6.21 o 
  -4   0  10      544.27      572.01     12.18 o 
  -3   0  10      762.10      752.71      9.94 o 
  -2   0  10     4668.71     4599.13    104.40 o 
  -1   0  10      514.05      509.77     15.40 o 
   0   0  10      706.30      671.81     10.40 o 
   1   0  10      626.96      643.56     10.91 o 
   2   0  10     3494.24     3431.61     48.25 o 
   3   0  10     2864.58     2876.75     34.10 o 
   4   0  10      495.55      490.92     14.52 o 
   5   0  10      479.33      481.36     10.65 o 
   6   0  10     1104.92     1104.86     20.92 o 
   7   0  10      257.91      280.70     24.95 o 
   8   0  10      129.58      110.06     16.06 o 
  -8   1  10      100.15       81.67     24.46 o 
  -7   1  10      199.89      233.93     21.68 o 
  -6   1  10      958.37     1013.91     26.56 o 
  -5   1  10     1115.20     1114.54     18.43 o 
  -4   1  10       92.64      105.79      3.64 o 
  -3   1  10      715.98      707.83      7.00 o 
  -2   1  10      106.00      108.61      5.70 o 
  -1   1  10     2727.44     2772.72     39.60 o 
   0   1  10      101.59       99.85      7.51 o 
   1   1  10     1997.98     2004.45     44.66 o 
   2   1  10      771.86      730.14     31.62 o 
   3   1  10      962.18      974.49     11.58 o 
   4   1  10      307.26      318.32      9.05 o 
   5   1  10      284.95      300.54      9.35 o 
   6   1  10      260.06      272.23      9.19 o 
   7   1  10      324.10      339.04     10.92 o 
   8   1  10        4.87        4.64      3.49 o 
   9   1  10      249.05      204.02     26.21 o 
  -7   2  10       81.24       74.91     18.13 o 
  -6   2  10      124.58      105.57     11.27 o 
  -5   2  10       96.11       85.31     15.05 o 
  -4   2  10      349.97      366.16     14.52 o 
  -3   2  10      371.39      358.70      8.13 o 
  -2   2  10      288.01      270.37      5.44 o 
  -1   2  10       84.85       84.12      2.97 o 
   0   2  10     2707.05     2903.78     41.09 o 
   1   2  10      572.71      554.14      7.56 o 
   2   2  10      578.57      613.21     20.31 o 
   3   2  10      225.77      159.13      7.71 o 
   4   2  10      926.86      899.88     21.06 o 
   5   2  10      492.29      497.74     10.14 o 
   6   2  10      444.07      429.35     24.17 o 
   7   2  10      279.24      279.40      9.51 o 
   8   2  10      412.03      407.90     11.43 o 
   9   2  10      249.91      227.81     16.80 o 
  -7   3  10       17.77       13.98      4.67 o 
  -6   3  10      106.94      112.99     11.58 o 
  -5   3  10        8.82        3.06      3.03 o 
  -4   3  10      163.41      177.35     10.93 o 
  -3   3  10       44.06       39.42      4.99 o 
  -2   3  10      810.34      800.19      7.20 o 
  -1   3  10       12.24       19.44      2.17 o 
   0   3  10      417.78      432.26      5.07 o 
   1   3  10       24.27       29.36      3.69 o 
   2   3  10      859.22      906.26     11.54 o 
   3   3  10      855.18      895.47      9.79 o 
   4   3  10      146.02      142.16      5.25 o 
   5   3  10      231.32      229.64     17.85 o 
   6   3  10      706.67      698.78     23.48 o 
   7   3  10      160.79      154.70     11.48 o 
   8   3  10      335.71      337.75     12.88 o 
   9   3  10      205.78      200.16     13.39 o 
  -6   4  10      168.67      154.93     10.79 o 
  -5   4  10      541.28      556.86     18.93 o 
  -4   4  10      165.58      171.15     17.50 o 
  -3   4  10     2214.98     2156.37     20.95 o 
  -2   4  10     1042.40     1030.41     17.05 o 
  -1   4  10      411.48      434.16      5.05 o 
   0   4  10      805.75      827.38     15.14 o 
   1   4  10     1562.71     1613.57     28.37 o 
   2   4  10      193.23      166.62     12.29 o 
   3   4  10     1366.88     1371.79     15.71 o 
   4   4  10      231.32      217.80      5.03 o 
   5   4  10     1518.18     1511.93     28.96 o 
   6   4  10      405.67      397.08     11.49 o 
   7   4  10      484.81      493.19     10.41 o 
   8   4  10       37.06       45.10      8.15 o 
   9   4  10      196.20      217.57     13.66 o 
  -6   5  10      114.91       90.15     11.92 o 
  -5   5  10      267.06      286.35     10.19 o 
  -4   5  10      246.28      257.77     12.56 o 
  -3   5  10      307.13      308.83     12.36 o 
  -2   5  10      428.68      431.19      8.54 o 
  -1   5  10      276.04      297.84      6.21 o 
   0   5  10     1214.36     1259.14     15.87 o 
   1   5  10     2476.07     2539.69     49.22 o 
   2   5  10       72.92       69.94     14.17 o 
   3   5  10       61.42       58.51      9.05 o 
   4   5  10      426.67      425.86      7.36 o 
   5   5  10        8.11        7.50      2.62 o 
   6   5  10      520.36      503.23     18.55 o 
   7   5  10        5.35        6.75      1.77 o 
   8   5  10      146.98      158.59     12.19 o 
   9   5  10       91.91       71.40     13.92 o 
  -5   6  10     1010.42     1081.08     24.46 o 
  -4   6  10      208.04      207.74      9.26 o 
  -3   6  10       33.51       20.16      6.03 o 
  -2   6  10      639.66      597.73     16.79 o 
  -1   6  10      166.91      131.47      4.61 o 
   0   6  10      104.59      119.08      8.47 o 
   1   6  10      205.99      217.65     14.02 o 
   2   6  10      189.14      155.11     14.12 o 
   3   6  10      149.97      159.29     14.17 o 
   4   6  10      657.91      695.29      7.09 o 
   5   6  10      225.20      239.06     12.37 o 
   6   6  10       66.79       68.87      8.24 o 
   7   6  10      124.59      115.99     11.72 o 
   8   6  10       51.37       46.57      7.92 o 
   9   6  10       36.21       39.59     10.60 o 
  -4   7  10        0.69        4.60      4.46 o 
  -3   7  10       56.58       53.56     19.38 o 
  -2   7  10      354.59      354.46     24.02 o 
  -1   7  10      518.55      493.67     15.39 o 
   0   7  10      499.13      523.71     16.72 o 
   1   7  10     3006.05     3084.76     36.37 o 
   2   7  10      703.73      689.32     14.02 o 
   3   7  10     1031.93      912.08     20.47 o 
   4   7  10     1767.64     1776.73     22.26 o 
   5   7  10      591.78      615.50     16.88 o 
   6   7  10       78.59       88.94     21.49 o 
   7   7  10       90.85      110.85      9.89 o 
   8   7  10      186.36      175.13     14.37 o 
   9   7  10      608.34      609.78     64.26 o 
  -3   8  10        4.15        8.03      5.64 o 
  -2   8  10      701.21      688.24     23.86 o 
  -1   8  10      403.12      408.16     18.24 o 
   0   8  10       48.38       51.86      6.10 o 
   1   8  10     1057.63     1007.65     19.82 o 
   2   8  10      327.32      312.01     31.89 o 
   3   8  10      380.23      402.54     24.59 o 
   4   8  10      218.87      212.28     13.41 o 
   5   8  10       54.86       56.69      8.72 o 
   6   8  10      164.47      168.01     17.72 o 
   7   8  10      345.47      348.01     12.43 o 
   8   8  10      146.34      182.44     16.04 o 
  -2   9  10      491.70      572.61     35.81 o 
  -1   9  10      489.58      531.30     19.22 o 
   0   9  10       90.22      101.65     28.34 o 
   1   9  10      222.37      272.17     10.80 o 
   2   9  10      543.31      551.11     14.47 o 
   3   9  10        4.01        6.82      3.25 o 
   4   9  10      237.69      257.69     20.35 o 
   5   9  10        3.54        6.76      3.91 o 
   6   9  10      217.24      194.96     24.73 o 
   7   9  10      438.61      495.57     33.00 o 
   8   9  10      220.47      197.08     27.57 o 
   0  10  10       25.17       10.12      4.36 o 
   1  10  10      142.60      145.77     11.12 o 
   2  10  10      353.30      349.17     14.69 o 
   3  10  10       39.18       30.69      8.34 o 
   4  10  10      369.76      411.38     15.59 o 
   5  10  10      891.64      977.56     23.16 o 
   6  10  10      162.39      155.28     27.04 o 
   3  11  10       76.45       59.59     18.37 o 
   4  11  10       79.40       60.46     22.34 o 
  -4  -8  11      156.35      133.94     13.46 o 
  -3  -8  11       15.84       15.88      8.02 o 
  -2  -8  11      270.68      318.48     16.65 o 
  -1  -8  11       29.40       32.26     10.75 o 
   0  -8  11       73.20       66.58     18.42 o 
  -5  -7  11       49.94       41.40      8.50 o 
  -4  -7  11       89.67       95.82     10.32 o 
  -3  -7  11      222.12      233.12     10.60 o 
  -2  -7  11        3.58        5.23      2.04 o 
  -1  -7  11      146.80      184.05     23.63 o 
   0  -7  11       29.91       42.91      9.47 o 
   1  -7  11      240.03      252.55     15.97 o 
   2  -7  11      505.24      582.97     37.50 o 
  -6  -6  11       60.62       52.18     13.33 o 
  -5  -6  11      156.55      162.61     11.56 o 
  -4  -6  11       16.16       23.95      8.68 o 
  -3  -6  11      434.52      436.65     15.41 o 
  -2  -6  11        3.49        5.65      3.21 o 
  -1  -6  11      507.23      516.65     21.60 o 
   0  -6  11      291.30      283.46     17.55 o 
   1  -6  11      133.46      141.15     24.74 o 
   2  -6  11       31.77       25.23     17.13 o 
   3  -6  11      134.96      118.15      8.03 o 
  -7  -5  11      109.69      125.10     15.00 o 
  -6  -5  11      229.20      242.88     16.45 o 
  -5  -5  11       13.65        5.60      3.34 o 
  -4  -5  11      129.22      133.69     11.15 o 
  -3  -5  11      342.03      324.78     10.61 o 
  -2  -5  11      700.53      729.69     21.76 o 
  -1  -5  11       24.79       11.21      2.21 o 
   0  -5  11      667.28      626.32     38.94 o 
   1  -5  11        6.88        7.47      5.27 o 
   2  -5  11      201.94      207.30     21.61 o 
   3  -5  11       54.62       58.86     21.84 o 
   4  -5  11       15.59       17.20      7.68 o 
   5  -5  11      188.22      175.36     11.51 o 
  -7  -4  11      219.26      207.13     11.42 o 
  -6  -4  11      237.33      234.54     10.88 o 
  -5  -4  11      360.91      349.58     11.87 o 
  -4  -4  11      231.12      217.08     14.87 o 
  -3  -4  11     1052.00      996.96     13.70 o 
  -2  -4  11      622.02      635.17     15.74 o 
  -1  -4  11       51.73       55.31      7.54 o 
   0  -4  11      702.16      650.15     23.41 o 
   1  -4  11      840.64      798.20     22.93 o 
   2  -4  11      605.13      567.62     20.70 o 
   3  -4  11      355.06      354.46     16.94 o 
   4  -4  11       96.24      109.68     22.35 o 
   5  -4  11      273.76      272.16     10.83 o 
   6  -4  11      398.51      432.69     20.69 o 
  -8  -3  11      132.86      133.67     17.46 o 
  -7  -3  11       39.33       43.83     10.83 o 
  -6  -3  11      121.87      120.47     13.03 o 
  -5  -3  11      286.41      298.44     10.42 o 
  -4  -3  11      870.92      858.70     14.34 o 
  -3  -3  11      436.62      430.27     19.62 o 
  -2  -3  11      125.17      134.05      5.79 o 
  -1  -3  11      676.41      721.28     15.99 o 
   0  -3  11      245.78      243.23      8.69 o 
   1  -3  11     1905.05     1965.09     43.61 o 
   2  -3  11      106.59       72.27     23.97 o 
   3  -3  11      668.65      671.43     37.34 o 
   4  -3  11      298.48      327.27     27.14 o 
   5  -3  11       62.96       74.99     18.43 o 
   6  -3  11       83.96       77.45      8.17 o 
  -8  -2  11       26.38       18.73     10.30 o 
  -7  -2  11      132.22      129.34      9.56 o 
  -6  -2  11       65.75       61.52     11.16 o 
  -5  -2  11      473.54      466.54     21.42 o 
  -4  -2  11       10.70       13.70      4.46 o 
  -3  -2  11       30.87       45.19     11.30 o 
  -2  -2  11      695.90      690.69     27.81 o 
  -1  -2  11      386.57      402.48     15.66 o 
   0  -2  11     1903.30     1815.76     25.82 o 
   1  -2  11      124.65      118.92     13.16 o 
   2  -2  11      418.61      415.16     10.59 o 
   3  -2  11       67.01       50.05     19.97 o 
   4  -2  11     1118.98     1100.58     23.78 o 
   5  -2  11      213.66      203.74     11.34 o 
   6  -2  11      141.32      137.25      7.81 o 
   7  -2  11       93.00       84.25     13.59 o 
  -8  -1  11        1.86        7.37      3.77 o 
  -7  -1  11        6.45       11.28      7.35 o 
  -6  -1  11      351.84      360.36     20.74 o 
  -5  -1  11      232.82      215.86      6.02 o 
  -4  -1  11      938.10     1009.76     10.94 o 
  -3  -1  11     1233.81     1283.09     23.13 o 
  -2  -1  11     1084.29     1073.84     14.78 o 
  -1  -1  11     1761.94     1744.60     24.23 o 
   0  -1  11     1121.46     1029.92     14.28 o 
   1  -1  11     1493.05     1472.10     25.82 o 
   2  -1  11      864.39      881.30     15.32 o 
   3  -1  11      494.22      495.62      8.92 o 
   4  -1  11     1988.32     1947.37     14.35 o 
   5  -1  11      980.64      894.87     16.73 o 
   6  -1  11      335.16      302.37     26.40 o 
   7  -1  11      304.87      335.29     26.82 o 
   8  -1  11      281.51      278.22     15.24 o 
  -8   0  11       48.01       34.25     11.65 o 
  -7   0  11      533.01      541.61     30.63 o 
  -6   0  11      437.59      433.44     14.75 o 
  -5   0  11       75.11       81.83      5.88 o 
  -4   0  11      444.61      439.69     10.81 o 
  -3   0  11      470.91      448.07      9.85 o 
  -2   0  11      878.81      786.94     10.78 o 
  -1   0  11       54.97       64.39      5.14 o 
   0   0  11       19.65       29.42      4.57 o 
   1   0  11     1117.72     1125.14     20.94 o 
   2   0  11     1476.12     1363.99     66.05 o 
   3   0  11     1336.70     1312.04     18.60 o 
   4   0  11      191.87      199.56      6.43 o 
   5   0  11      425.54      406.18     12.27 o 
   6   0  11        2.54        9.71      4.13 o 
   7   0  11      274.68      324.94     35.52 o 
   8   0  11      118.80      137.40     18.46 o 
  -7   1  11      262.42      283.38     22.72 o 
  -6   1  11      594.76      599.17     16.78 o 
  -5   1  11      306.60      307.68     14.12 o 
  -4   1  11        4.93        6.82      2.13 o 
  -3   1  11      387.65      396.59     20.38 o 
  -2   1  11      129.10      100.31      5.89 o 
  -1   1  11     1205.04     1243.64     18.80 o 
   0   1  11      113.77      120.05      4.34 o 
   1   1  11      763.63      680.87     22.49 o 
   2   1  11     1610.20     1720.81     38.41 o 
   3   1  11      921.57      902.68     23.86 o 
   4   1  11      135.30      135.36      5.84 o 
   5   1  11       77.17       71.94      4.64 o 
   6   1  11      331.19      298.24     11.75 o 
   7   1  11      157.52      183.64      5.92 o 
   8   1  11      283.05      285.69      9.59 o 
  -7   2  11        6.86        4.67      3.86 o 
  -6   2  11       20.73       20.84      5.11 o 
  -5   2  11      151.08      136.27      8.76 o 
  -4   2  11        2.66        0.53      5.23 o 
  -3   2  11      473.33      465.45      7.58 o 
  -2   2  11        9.39       13.10      2.13 o 
  -1   2  11      108.00      107.43      2.67 o 
   0   2  11     2774.79     2905.91     36.57 o 
   1   2  11      185.62      172.19      5.40 o 
   2   2  11      166.76      148.95      3.64 o 
   3   2  11      522.28      491.37      8.18 o 
   4   2  11      156.92      191.58     20.75 o 
   5   2  11     1118.20     1138.06     12.59 o 
   6   2  11      359.38      335.36     11.83 o 
   7   2  11      358.77      379.15     13.47 o 
   8   2  11      595.54      547.28     13.57 o 
   9   2  11      393.31      385.04     21.03 o 
  -7   3  11      152.49      137.53      8.81 o 
  -6   3  11      216.45      222.56     13.62 o 
  -5   3  11      267.75      263.92     11.72 o 
  -4   3  11      550.75      543.56     42.53 o 
  -3   3  11     1585.11     1621.66     18.00 o 
  -2   3  11      668.76      685.71     10.90 o 
  -1   3  11       17.25       12.57      2.46 o 
   0   3  11      728.76      768.99      9.15 o 
   1   3  11      869.61      888.22      8.68 o 
   2   3  11      718.51      671.36      8.74 o 
   3   3  11     1365.43     1327.69     13.28 o 
   4   3  11      866.61      821.16     15.27 o 
   5   3  11     1550.12     1558.24     30.86 o 
   6   3  11      761.57      718.28     15.35 o 
   7   3  11       32.00       49.88      8.73 o 
   8   3  11      148.04      154.22     11.20 o 
   9   3  11       65.86       54.06      9.29 o 
  -6   4  11      114.01       94.55      9.13 o 
  -5   4  11      336.15      294.42     14.15 o 
  -4   4  11       39.31       54.37     12.19 o 
  -3   4  11     1257.17     1240.29     16.00 o 
  -2   4  11     1343.35     1361.83     26.76 o 
  -1   4  11      240.95      245.29      4.52 o 
   0   4  11      668.57      665.21      6.36 o 
   1   4  11      447.39      446.80     14.83 o 
   2   4  11       90.08       90.02     14.18 o 
   3   4  11     1363.64     1411.03     20.13 o 
   4   4  11        2.82        5.71      1.92 o 
   5   4  11      385.64      356.78     17.95 o 
   6   4  11      129.17      120.90      7.83 o 
   7   4  11      118.93      127.50     11.76 o 
   8   4  11      132.58      127.27      9.45 o 
   9   4  11      141.44      137.33     14.57 o 
  -6   5  11      718.30      725.18     35.27 o 
  -5   5  11       27.24       26.21      4.92 o 
  -4   5  11      293.76      273.20     12.44 o 
  -3   5  11      109.14      126.68      7.66 o 
  -2   5  11       48.88       42.96      4.22 o 
  -1   5  11      129.30      117.74      8.22 o 
   0   5  11       90.71       90.56     19.34 o 
   1   5  11      801.40      818.04     24.33 o 
   2   5  11      183.78      188.12      8.15 o 
   3   5  11       57.53       74.28     16.27 o 
   4   5  11      565.67      618.51     13.23 o 
   5   5  11       16.36       18.06      3.36 o 
   6   5  11      275.41      284.33     10.02 o 
   7   5  11       49.85       55.46      6.05 o 
   8   5  11       20.17       35.87      8.06 o 
   9   5  11       71.93       64.00     10.20 o 
  -5   6  11      203.96      157.84     15.55 o 
  -4   6  11      232.72      181.84     20.10 o 
  -3   6  11      568.30      578.87     28.09 o 
  -2   6  11      253.07      245.60      7.88 o 
  -1   6  11      855.08      876.72     12.21 o 
   0   6  11     1749.34     1711.45     17.36 o 
   1   6  11     1691.67     1668.53     16.84 o 
   2   6  11      407.80      381.29     18.24 o 
   3   6  11      322.25      297.17     48.64 o 
   4   6  11      868.02      853.96     23.01 o 
   5   6  11      223.62      218.28      4.71 o 
   6   6  11      298.43      310.41     16.91 o 
   7   6  11      646.47      708.68     17.53 o 
   8   6  11      304.74      300.18     28.86 o 
   9   6  11      278.54      307.01     19.30 o 
  -4   7  11       21.07       12.81      8.10 o 
  -3   7  11      208.21      178.84     25.32 o 
  -2   7  11       85.74       85.50     13.14 o 
  -1   7  11      111.90      103.60     26.25 o 
   0   7  11      389.55      407.57     10.61 o 
   1   7  11      597.80      619.81     14.44 o 
   2   7  11      162.82      153.10     12.86 o 
   3   7  11      463.93      439.92     15.84 o 
   4   7  11      539.41      548.80     17.79 o 
   5   7  11      628.48      647.37     17.48 o 
   6   7  11       35.60       36.08      6.77 o 
   7   7  11      178.60      176.31     17.99 o 
   8   7  11      200.18      176.43     24.73 o 
   9   7  11      275.80      215.60     28.63 o 
  -3   8  11      325.19      322.66     16.27 o 
  -2   8  11      681.60      689.12     31.52 o 
  -1   8  11      288.84      282.70     36.30 o 
   0   8  11      877.31      901.97     22.89 o 
   1   8  11      151.87      161.23      9.25 o 
   2   8  11      477.20      515.06     35.02 o 
   3   8  11      144.33      171.37     17.48 o 
   4   8  11      443.16      451.23     29.25 o 
   5   8  11      494.14      467.44     17.77 o 
   6   8  11      315.97      340.39     14.92 o 
   7   8  11      253.64      241.70     13.57 o 
   8   8  11      182.77      181.61     17.06 o 
  -2   9  11      135.68      147.91     12.86 o 
  -1   9  11      271.53      284.51     15.62 o 
   0   9  11      115.96       86.91     30.36 o 
   1   9  11      301.54      339.15     14.05 o 
   2   9  11       60.62       65.30      7.03 o 
   3   9  11      712.25      697.57     16.75 o 
   4   9  11      304.80      330.18     20.64 o 
   5   9  11       54.13       49.63     11.25 o 
   6   9  11      210.67      229.06     27.98 o 
   7   9  11      212.80      229.16     11.79 o 
   0  10  11       22.77       16.13      7.80 o 
   1  10  11       22.72       22.74     10.03 o 
   2  10  11      178.44      172.41     11.55 o 
   3  10  11      311.83      299.35     10.10 o 
   4  10  11      154.97      147.85     12.95 o 
   5  10  11      241.31      238.93     14.82 o 
   6  10  11      154.24      122.98     21.82 o 
  -5  -7  12      121.75      116.14     13.41 o 
  -4  -7  12       33.85       43.66     16.69 o 
  -3  -7  12      162.44      191.75     23.68 o 
  -2  -7  12       66.33       64.08     17.98 o 
  -1  -7  12       80.33       81.73     20.77 o 
   0  -7  12       25.07       18.06      8.16 o 
   1  -7  12       40.42       38.71     18.22 o 
  -6  -6  12       82.79       76.89     13.72 o 
  -5  -6  12      103.19      112.19     13.87 o 
  -4  -6  12       81.66       61.62      5.56 o 
  -3  -6  12      131.32      136.61      6.59 o 
  -2  -6  12       10.45        9.56      3.39 o 
  -1  -6  12       74.82       67.04     22.50 o 
   0  -6  12      266.19      297.23     15.78 o 
   1  -6  12      136.94      153.80     11.05 o 
   2  -6  12      118.00      133.82      9.63 o 
   3  -6  12       79.46      116.53     13.48 o 
  -7  -5  12      239.12      255.28     16.23 o 
  -6  -5  12       77.25       93.60     10.32 o 
  -5  -5  12       14.26       20.07      5.39 o 
  -4  -5  12      537.76      574.74     15.69 o 
  -3  -5  12      300.35      325.36     17.18 o 
  -2  -5  12      890.25      885.29     15.96 o 
  -1  -5  12      380.24      377.08     13.59 o 
   0  -5  12      865.72      790.93     33.33 o 
   1  -5  12      489.47      498.58     21.19 o 
   2  -5  12      142.36      127.60     33.35 o 
   3  -5  12      176.28      191.49     11.23 o 
   4  -5  12      311.15      323.15     16.85 o 
  -7  -4  12      283.05      266.08     11.64 o 
  -6  -4  12      116.59      107.07     11.47 o 
  -5  -4  12      383.01      381.59      9.75 o 
  -4  -4  12      144.04      128.74     14.36 o 
  -3  -4  12      681.70      647.40     20.33 o 
  -2  -4  12      360.42      358.59      9.35 o 
  -1  -4  12      317.81      301.85      8.60 o 
   0  -4  12        1.31        2.91      4.66 o 
   1  -4  12      160.55      148.30     17.06 o 
   2  -4  12      207.82      197.92     10.72 o 
   3  -4  12      216.89      188.45     13.37 o 
   4  -4  12       29.06       32.47     10.30 o 
   5  -4  12      149.82      172.11     22.73 o 
  -7  -3  12       49.30       43.56     15.95 o 
  -6  -3  12       87.34       77.26     10.08 o 
  -5  -3  12        7.09        3.17      3.49 o 
  -4  -3  12      807.87      752.11     13.98 o 
  -3  -3  12      247.00      287.51     11.66 o 
  -2  -3  12       18.96       22.91      7.36 o 
  -1  -3  12      319.80      349.08     11.43 o 
   0  -3  12      263.49      240.02      7.95 o 
   1  -3  12      698.88      676.79      8.77 o 
   2  -3  12      392.26      371.84     16.29 o 
   3  -3  12      139.45      150.46     12.05 o 
   4  -3  12      237.86      246.56     13.37 o 
   5  -3  12      130.33      142.97     12.27 o 
   6  -3  12       57.87       48.11     16.13 o 
  -7  -2  12       71.52       61.24     20.53 o 
  -6  -2  12      132.40      119.24      7.93 o 
  -5  -2  12      243.07      249.36      9.51 o 
  -4  -2  12      702.80      741.16     18.00 o 
  -3  -2  12      383.16      379.08     10.01 o 
  -2  -2  12      169.31      177.41     10.87 o 
  -1  -2  12      877.86      887.56     28.54 o 
   0  -2  12     1970.67     1996.79     29.17 o 
   1  -2  12      411.82      390.29      8.07 o 
   2  -2  12     1629.94     1551.23     14.39 o 
   3  -2  12      407.23      389.71     22.49 o 
   4  -2  12     1497.62     1437.33     47.25 o 
   5  -2  12      474.65      442.37     16.34 o 
   6  -2  12      343.07      325.09     11.91 o 
   7  -2  12      248.25      216.21     13.65 o 
  -7  -1  12       34.29       44.77     12.08 o 
  -6  -1  12      215.08      195.50     18.88 o 
  -5  -1  12      306.11      291.54     11.33 o 
  -4  -1  12      218.11      228.07      9.85 o 
  -3  -1  12      275.21      261.48      7.90 o 
  -2  -1  12      147.91      139.46     16.25 o 
  -1  -1  12     1398.53     1327.18     35.55 o 
   0  -1  12      873.56      853.97     15.79 o 
   1  -1  12      176.39      165.57      8.30 o 
   2  -1  12       58.08       51.52      5.75 o 
   3  -1  12     1003.51     1013.35     10.68 o 
   4  -1  12       78.48       76.84      8.09 o 
   5  -1  12      863.99      883.55     18.78 o 
   6  -1  12       37.46       37.47      9.68 o 
   7  -1  12      105.41      113.65      9.46 o 
  -7   0  12      427.23      417.31     13.31 o 
  -6   0  12      501.77      506.33     17.33 o 
  -5   0  12      232.09      241.45     10.27 o 
  -4   0  12       72.56       76.65      7.69 o 
  -3   0  12      489.51      458.69     19.62 o 
  -2   0  12      174.09      168.33      4.91 o 
  -1   0  12      255.20      227.62      7.93 o 
   0   0  12     1361.94     1372.81     17.94 o 
   1   0  12      274.09      234.50      8.46 o 
   2   0  12     1688.81     1644.02     24.79 o 
   3   0  12      374.16      380.02      9.32 o 
   4   0  12      144.71      141.85      7.33 o 
   5   0  12      198.68      214.23      6.57 o 
   6   0  12       43.01       61.49     13.55 o 
   7   0  12       50.88      169.16      9.24 o 
   8   0  12       93.14       76.55     12.42 o 
  -7   1  12        6.19        6.59      3.27 o 
  -6   1  12        9.78       19.94      5.58 o 
  -5   1  12        1.09        6.24      4.08 o 
  -4   1  12       11.61       10.67      3.45 o 
  -3   1  12       94.92       78.40      5.06 o 
  -2   1  12      703.59      731.93     33.69 o 
  -1   1  12      953.45     1052.94     14.30 o 
   0   1  12       29.62       41.94      7.10 o 
   1   1  12        1.53        3.80      2.28 o 
   2   1  12       65.80       71.27      7.86 o 
   3   1  12     1579.13     1600.67     41.17 o 
   4   1  12       75.94       79.07      6.42 o 
   5   1  12        1.17        4.06      1.93 o 
   6   1  12     1237.23     1248.89     21.86 o 
   7   1  12      523.29      518.04     13.70 o 
   8   1  12      814.80      790.71     29.03 o 
  -7   2  12      108.15       95.23     21.46 o 
  -6   2  12       41.03       36.62      9.34 o 
  -5   2  12      234.86      249.54     11.75 o 
  -4   2  12      217.96      200.54     18.93 o 
  -3   2  12      368.01      371.07     14.07 o 
  -2   2  12      836.35      839.76     13.44 o 
  -1   2  12      314.93      347.96      6.31 o 
   0   2  12     1464.52     1490.10     20.19 o 
   1   2  12      114.37      105.45      4.66 o 
   2   2  12      572.07      538.59      7.53 o 
   3   2  12      849.06      883.79     13.68 o 
   4   2  12      208.43      202.64      7.30 o 
   5   2  12      368.81      342.18      7.80 o 
   6   2  12      155.56      160.43      6.73 o 
   7   2  12      402.99      411.51     10.57 o 
   8   2  12       16.89       17.44      7.76 o 
  -6   3  12      111.44      117.04      7.21 o 
  -5   3  12      342.43      348.91     19.18 o 
  -4   3  12     1396.47     1334.30     27.85 o 
  -3   3  12     1025.49     1018.34     21.46 o 
  -2   3  12      247.90      229.57     10.68 o 
  -1   3  12       43.20       50.14      3.19 o 
   0   3  12      115.28      107.80      6.42 o 
   1   3  12      638.93      630.47      5.64 o 
   2   3  12      470.08      479.24      4.94 o 
   3   3  12      103.21      106.69      3.93 o 
   4   3  12     1014.85     1055.17     21.47 o 
   5   3  12      931.66      945.89     18.44 o 
   6   3  12     1175.94     1231.98     22.07 o 
   7   3  12       98.94      119.72      9.33 o 
   8   3  12       39.64       33.04      6.59 o 
   9   3  12       61.45       63.52     14.72 o 
  -6   4  12      106.87      104.85     14.57 o 
  -5   4  12      120.02      123.07      9.60 o 
  -4   4  12      322.09      323.30     21.83 o 
  -3   4  12        1.85        1.72      5.35 o 
  -2   4  12        2.52        1.31      1.87 o 
  -1   4  12      875.89      835.11      9.79 o 
   0   4  12      320.41      319.84      6.65 o 
   1   4  12     1806.21     1806.05     75.21 o 
   2   4  12      850.78      859.61     12.98 o 
   3   4  12     1410.29     1460.19     21.67 o 
   4   4  12       65.08       72.34      6.11 o 
   5   4  12        1.24        7.23      1.99 o 
   6   4  12       26.38       21.50      3.83 o 
   7   4  12       48.94       59.21      8.51 o 
   8   4  12        2.95        5.79      2.87 o 
   9   4  12       38.29       38.22      5.80 o 
  -5   5  12       20.42       26.73      7.38 o 
  -4   5  12      485.51      503.24     20.06 o 
  -3   5  12      352.70      350.30     10.76 o 
  -2   5  12      841.88      870.71     19.84 o 
  -1   5  12     1622.02     1677.06     14.06 o 
   0   5  12     1037.12      992.51     24.93 o 
   1   5  12       88.80       74.86      8.62 o 
   2   5  12      758.14      736.53     16.46 o 
   3   5  12      149.33      134.85      7.00 o 
   4   5  12      315.41      297.22      8.04 o 
   5   5  12      155.97      137.52      6.65 o 
   6   5  12      350.03      332.37     11.38 o 
   7   5  12      254.84      273.86      9.30 o 
   8   5  12      283.77      270.40     12.06 o 
   9   5  12      132.75      159.47     27.59 o 
  -5   6  12        6.35       15.57     10.44 o 
  -4   6  12      100.24      106.18     33.05 o 
  -3   6  12      440.22      407.49     16.83 o 
  -2   6  12       49.87       41.84     15.85 o 
  -1   6  12      695.11      692.42     28.87 o 
   0   6  12      811.56      800.26     15.38 o 
   1   6  12        0.83        4.70      2.87 o 
   2   6  12      572.45      603.30     17.44 o 
   3   6  12       91.32      133.61      9.48 o 
   4   6  12      567.10      554.92     18.83 o 
   5   6  12      499.87      508.68     26.68 o 
   6   6  12      408.26      396.70     13.60 o 
   7   6  12      655.85      659.77     43.60 o 
   8   6  12      435.75      412.88     12.37 o 
   9   6  12      203.74      198.30     33.69 o 
  -4   7  12      749.75      786.50     49.60 o 
  -3   7  12      500.27      499.42     19.38 o 
  -2   7  12       41.51       44.58     13.86 o 
  -1   7  12      323.54      363.23     19.36 o 
   0   7  12     1178.87     1147.98     35.00 o 
   1   7  12      551.69      520.84     36.08 o 
   2   7  12      293.99      270.43     15.35 o 
   3   7  12     2160.93     2101.57     31.60 o 
   4   7  12      388.38      423.73     16.70 o 
   5   7  12     1232.55     1161.16     24.96 o 
   6   7  12      131.66      145.66     11.33 o 
   7   7  12      265.37      260.38     17.75 o 
   8   7  12      104.04      101.98     12.32 o 
  -3   8  12      260.93      289.17     20.98 o 
  -2   8  12      211.91      193.97     14.11 o 
  -1   8  12      152.87      146.86     18.89 o 
   0   8  12      881.70      860.20     25.88 o 
   1   8  12       12.92       15.75      4.30 o 
   2   8  12      359.89      393.49     13.70 o 
   3   8  12      479.95      478.72     18.67 o 
   4   8  12      135.67      134.31     16.13 o 
   5   8  12      142.04      135.70     17.16 o 
   6   8  12      452.38      408.36     15.85 o 
   7   8  12       58.84       62.70     13.35 o 
   8   8  12      194.26      188.87     25.74 o 
  -1   9  12      141.01      131.75     24.16 o 
   0   9  12      157.71      159.32     19.05 o 
   1   9  12       62.47       60.46      5.69 o 
   2   9  12        0.60        8.26      1.92 o 
   3   9  12      730.80      753.28     22.95 o 
   4   9  12      392.61      385.58     18.90 o 
   5   9  12       32.20       32.54      9.65 o 
   6   9  12      261.40      280.67     10.99 o 
   7   9  12       55.72       69.25     15.51 o 
   0  10  12      267.43      255.59     41.17 o 
   1  10  12       63.47       71.46     11.49 o 
   2  10  12      114.97      116.05      9.85 o 
   3  10  12      355.64      402.76     11.92 o 
   4  10  12      168.38      168.40     15.99 o 
   5  10  12       10.73        9.97      3.56 o 
   6  10  12       93.54       65.76     19.51 o 
  -4  -7  13      101.72       84.86     22.45 o 
  -3  -7  13        6.32        7.13      3.79 o 
  -2  -7  13      273.42      306.66     27.36 o 
  -1  -7  13       69.92       95.37     13.01 o 
   0  -7  13        8.58       10.57      5.27 o 
  -5  -6  13      299.56      335.73     16.09 o 
  -4  -6  13      113.47      130.76      9.28 o 
  -3  -6  13      224.43      211.61     12.06 o 
  -2  -6  13      317.17      310.98     15.59 o 
  -1  -6  13      563.28      551.02     22.36 o 
   0  -6  13      175.52      184.52     19.14 o 
   1  -6  13      283.25      287.20     15.04 o 
   2  -6  13      290.12      307.79     17.10 o 
  -6  -5  13       37.15       33.17      7.32 o 
  -5  -5  13       36.51       26.61      6.87 o 
  -4  -5  13      563.12      539.73     14.98 o 
  -3  -5  13      261.87      275.70     12.95 o 
  -2  -5  13      108.59      109.99      9.55 o 
  -1  -5  13      242.08      237.52     12.10 o 
   0  -5  13      121.38      149.54     16.41 o 
   1  -5  13      350.01      382.54     18.33 o 
   2  -5  13      138.68      137.37     10.91 o 
   3  -5  13        0.42        5.69      6.08 o 
   4  -5  13      303.25      334.38     24.14 o 
  -7  -4  13      139.16      140.24     24.47 o 
  -6  -4  13      109.85       98.33      8.25 o 
  -5  -4  13      196.04      193.57     10.07 o 
  -4  -4  13      572.91      569.39     13.43 o 
  -3  -4  13      112.19      104.44      9.19 o 
  -2  -4  13      398.42      430.52     12.60 o 
  -1  -4  13      330.23      335.27     14.93 o 
   0  -4  13       32.15       31.84      5.76 o 
   1  -4  13       10.66        6.41     10.37 o 
   2  -4  13      326.98      336.87     17.15 o 
   3  -4  13       90.89       84.57     35.02 o 
   4  -4  13      135.68      131.45     35.09 o 
   5  -4  13      147.38      173.92     10.79 o 
  -7  -3  13      172.88      152.47     13.97 o 
  -6  -3  13       88.54       84.81      8.52 o 
  -5  -3  13      181.79      212.42     11.93 o 
  -4  -3  13      146.72      141.91     10.42 o 
  -3  -3  13       50.08       48.82      7.34 o 
  -2  -3  13       21.45       25.08      5.63 o 
  -1  -3  13     1073.47     1050.16     24.14 o 
   0  -3  13      391.80      378.94      7.44 o 
   1  -3  13      568.94      540.57     12.99 o 
   2  -3  13     1019.29     1001.36     30.50 o 
   3  -3  13     1096.97     1019.26     34.32 o 
   4  -3  13      264.22      241.90     27.76 o 
   5  -3  13      464.69      428.72     17.51 o 
   6  -3  13      157.87      207.74     54.19 o 
  -7  -2  13        1.90        1.33      4.45 o 
  -6  -2  13       76.38       82.75     10.62 o 
  -5  -2  13       13.09       17.99      4.36 o 
  -4  -2  13      400.00      372.79     12.79 o 
  -3  -2  13      440.07      441.38     11.92 o 
  -2  -2  13        9.98        6.55      3.59 o 
  -1  -2  13      592.70      602.16     18.48 o 
   0  -2  13      745.97      714.41     12.58 o 
   1  -2  13      167.20      144.15     18.06 o 
   2  -2  13      888.65      944.55     13.42 o 
   3  -2  13       71.75       67.95     26.29 o 
   4  -2  13      334.65      307.42     15.74 o 
   5  -2  13      193.57      180.36     14.73 o 
   6  -2  13      117.22      117.96     11.56 o 
  -7  -1  13      142.96      130.45     15.04 o 
  -6  -1  13       18.76       18.20      4.74 o 
  -5  -1  13      325.79      331.21     11.74 o 
  -4  -1  13      667.91      633.28     12.57 o 
  -3  -1  13      205.40      200.55     16.23 o 
  -2  -1  13      646.82      653.80     12.39 o 
  -1  -1  13     1069.51     1065.43     25.93 o 
   0  -1  13     2279.37     2298.35     34.95 o 
   1  -1  13       50.24       59.85      7.97 o 
   2  -1  13      133.09      125.18      9.14 o 
   3  -1  13      600.10      595.70     18.50 o 
   4  -1  13       46.66       57.77      8.82 o 
   5  -1  13      123.98      142.46      9.15 o 
   6  -1  13       72.47       63.05     11.36 o 
   7  -1  13       94.43      108.54      7.53 o 
  -7   0  13       89.19       71.50     19.70 o 
  -6   0  13       35.03       29.64      8.93 o 
  -5   0  13      543.76      537.58     58.03 o 
  -4   0  13       43.59       49.01      8.03 o 
  -3   0  13      170.80      178.21      8.80 o 
  -2   0  13        9.10       15.41      3.50 o 
  -1   0  13       91.59       90.31      6.92 o 
   0   0  13      306.97      312.89      8.76 o 
   1   0  13       45.81       59.01     11.55 o 
   2   0  13       40.21       49.54     11.10 o 
   3   0  13      730.84      726.06     17.85 o 
   4   0  13      309.50      281.20      7.28 o 
   5   0  13      829.32      803.06     21.26 o 
   6   0  13      468.29      439.01     13.51 o 
   7   0  13      157.99      138.77     16.04 o 
   8   0  13       73.91       53.01     16.33 o 
  -7   1  13       36.07       28.92     11.30 o 
  -6   1  13      201.61      192.85     11.47 o 
  -5   1  13        6.71        8.69      4.98 o 
  -4   1  13      334.17      326.02      9.53 o 
  -3   1  13        1.00        3.86      2.23 o 
  -2   1  13      774.91      833.63     19.73 o 
  -1   1  13      853.79      800.68     14.06 o 
   0   1  13       95.92       96.27      6.48 o 
   1   1  13      224.11      203.54     10.32 o 
   2   1  13        3.14        3.67      3.28 o 
   3   1  13      396.03      443.56     11.61 o 
   4   1  13       48.82       51.42      8.35 o 
   5   1  13       18.34       13.57      2.74 o 
   6   1  13      330.32      338.21     13.66 o 
   7   1  13      140.91      136.17      7.02 o 
   8   1  13      196.43      191.27     20.30 o 
  -6   2  13      197.04      196.37     19.22 o 
  -5   2  13      341.77      348.22     15.33 o 
  -4   2  13      654.02      612.03     37.08 o 
  -3   2  13      246.01      245.25      8.47 o 
  -2   2  13      277.44      293.22      8.21 o 
  -1   2  13      772.51      767.02     15.90 o 
   0   2  13       77.54       70.74      5.29 o 
   1   2  13       44.51       36.05      3.65 o 
   2   2  13     1376.67     1402.83     39.76 o 
   3   2  13     1861.79     1941.55     34.65 o 
   4   2  13     3273.06     3388.94     22.90 o 
   5   2  13      171.20      175.45     10.74 o 
   6   2  13      344.43      365.95      9.47 o 
   7   2  13      627.10      629.47     11.46 o 
   8   2  13       63.87       66.28     13.01 o 
  -6   3  13      117.64      108.37     10.40 o 
  -5   3  13      127.39      123.90      7.25 o 
  -4   3  13      127.33      144.17     15.00 o 
  -3   3  13      767.00      732.72     16.66 o 
  -2   3  13      315.85      324.95     14.30 o 
  -1   3  13      794.22      788.61     15.10 o 
   0   3  13      558.68      541.66     10.24 o 
   1   3  13     1809.79     1877.01     23.30 o 
   2   3  13     1229.57     1202.69     15.35 o 
   3   3  13      132.60      127.41      3.71 o 
   4   3  13        1.13        5.31      2.39 o 
   5   3  13      240.77      231.50      9.35 o 
   6   3  13        3.16        4.83      1.73 o 
   7   3  13       53.50       55.95     11.08 o 
   8   3  13       11.30        9.44      4.00 o 
  -6   4  13      166.50      155.11     20.17 o 
  -5   4  13      234.54      269.21     13.67 o 
  -4   4  13      425.46      429.31     21.93 o 
  -3   4  13      519.66      523.75     16.70 o 
  -2   4  13       84.63       85.48      6.95 o 
  -1   4  13      365.27      359.75      8.40 o 
   0   4  13     1012.78     1003.58     19.28 o 
   1   4  13      754.85      753.50     16.16 o 
   2   4  13     1083.05     1091.36     26.60 o 
   3   4  13        1.09        5.22      1.68 o 
   4   4  13       13.73       19.01      4.49 o 
   5   4  13      352.07      359.47     14.46 o 
   6   4  13       88.06       98.14      8.24 o 
   7   4  13      190.37      192.25      8.54 o 
   8   4  13       40.98       42.39      7.80 o 
   9   4  13       48.23       37.47     12.70 o 
  -5   5  13        8.20       18.22      8.63 o 
  -4   5  13      245.53      263.42     13.26 o 
  -3   5  13       34.16       30.28      7.11 o 
  -2   5  13      735.71      734.22     15.22 o 
  -1   5  13      370.35      381.56      8.98 o 
   0   5  13      600.97      575.71     15.81 o 
   1   5  13      108.02       89.67     21.01 o 
   2   5  13      210.59      238.55     11.02 o 
   3   5  13      296.34      327.84     10.45 o 
   4   5  13      467.42      456.36     37.31 o 
   5   5  13      661.30      645.48     18.03 o 
   6   5  13     1231.10     1270.77     25.84 o 
   7   5  13      398.97      385.97     17.32 o 
   8   5  13      874.83      788.46     25.36 o 
  -4   6  13       85.34      108.38     17.13 o 
  -3   6  13      431.41      388.81     16.66 o 
  -2   6  13      386.03      415.10     21.56 o 
  -1   6  13     1038.60     1009.19     20.37 o 
   0   6  13      328.69      316.63      7.78 o 
   1   6  13      426.22      400.75     13.32 o 
   2   6  13      704.56      698.50     18.96 o 
   3   6  13     1404.56     1368.54     20.68 o 
   4   6  13      818.59      763.00     21.56 o 
   5   6  13     1041.12     1016.32     25.60 o 
   6   6  13      272.44      326.63     16.21 o 
   7   6  13      108.83       95.19     19.51 o 
   8   6  13       17.88       16.54      6.82 o 
  -3   7  13      134.02      135.77     20.35 o 
  -2   7  13       22.14       30.50     10.68 o 
  -1   7  13      105.28       94.48      9.89 o 
   0   7  13      269.38      283.89     13.98 o 
   1   7  13      552.49      579.79     14.52 o 
   2   7  13      269.53      268.94     12.44 o 
   3   7  13      482.00      502.55     17.66 o 
   4   7  13      542.38      545.40     15.07 o 
   5   7  13      677.65      658.51     31.37 o 
   6   7  13      131.02      156.33     17.70 o 
   7   7  13      157.15      147.98     20.20 o 
   8   7  13      153.37      124.86     13.87 o 
  -2   8  13      185.04      159.14     22.56 o 
  -1   8  13      104.88      114.69     14.37 o 
   0   8  13      235.12      296.25     15.90 o 
   1   8  13      253.76      288.23     12.19 o 
   2   8  13      858.93      839.78     22.54 o 
   3   8  13       58.85       69.63     15.97 o 
   4   8  13      131.50      130.78     21.69 o 
   5   8  13        0.59        2.68      3.93 o 
   6   8  13      274.49      268.38     18.38 o 
   7   8  13       20.75       17.78      5.42 o 
   8   8  13      179.44      181.88     11.35 o 
  -1   9  13      441.45      445.27     30.26 o 
   0   9  13       24.82       31.93     18.89 o 
   1   9  13       69.86       64.99      8.18 o 
   2   9  13       42.54       40.10     20.21 o 
   3   9  13      325.33      345.04     12.29 o 
   4   9  13       59.23       55.52     14.18 o 
   5   9  13      377.70      384.05     25.04 o 
   6   9  13      266.31      247.78     33.27 o 
   7   9  13      359.34      392.05     19.32 o 
   1  10  13       54.58       62.52     21.03 o 
   2  10  13      205.66      187.05      8.48 o 
   3  10  13       55.11       43.57     14.32 o 
   4  10  13      229.36      205.95     14.84 o 
   5  10  13      137.13      139.78      9.05 o 
   6  10  13       30.11       39.15     11.88 o 
  -2  -7  14      245.15      248.14     28.60 o 
  -4  -6  14       38.62       25.64      7.70 o 
  -3  -6  14      182.82      186.99     21.32 o 
  -2  -6  14      228.18      243.06     24.69 o 
  -1  -6  14      497.03      496.65     17.98 o 
   0  -6  14      120.12       81.18     24.22 o 
   1  -6  14      103.73       95.48     13.32 o 
   2  -6  14      210.70      185.64     11.33 o 
  -5  -5  14      130.52      139.42      8.61 o 
  -4  -5  14      319.01      303.96     11.19 o 
  -3  -5  14      354.81      364.39     23.71 o 
  -2  -5  14      210.70      222.76      9.28 o 
  -1  -5  14       12.07       11.29      5.23 o 
   0  -5  14      163.11      183.11     28.07 o 
   1  -5  14      140.27      164.94     24.83 o 
   2  -5  14       65.96       52.17     17.13 o 
   3  -5  14       58.68       43.91     15.71 o 
  -6  -4  14       31.69       35.98      6.67 o 
  -5  -4  14      172.53      167.74     10.23 o 
  -4  -4  14        3.32        8.12      2.32 o 
  -3  -4  14      551.48      549.27     14.24 o 
  -2  -4  14       91.84      102.66      7.26 o 
  -1  -4  14       27.61       36.26      9.27 o 
   0  -4  14      248.05      224.25     10.42 o 
   1  -4  14      756.71      712.21     27.39 o 
   2  -4  14      486.72      482.33     24.88 o 
   3  -4  14      104.34      110.75     12.81 o 
   4  -4  14      300.15      297.60     23.07 o 
  -6  -3  14       55.17       55.61     12.50 o 
  -5  -3  14      164.80      167.35      7.75 o 
  -4  -3  14        0.79        1.71      2.00 o 
  -3  -3  14       36.60       23.03      5.27 o 
  -2  -3  14      296.13      311.82     19.22 o 
  -1  -3  14      171.05      167.97     14.40 o 
   0  -3  14      250.17      235.30     12.40 o 
   1  -3  14      816.12      804.49     26.64 o 
   2  -3  14       38.50       50.22     13.09 o 
   3  -3  14      722.52      673.80     44.91 o 
   4  -3  14      177.82      191.98     11.37 o 
   5  -3  14       74.50       77.70     30.26 o 
  -7  -2  14        1.87        6.15      4.44 o 
  -6  -2  14      110.95      112.28     21.92 o 
  -5  -2  14      132.04      119.56     12.79 o 
  -4  -2  14      411.20      404.43     11.64 o 
  -3  -2  14      289.24      272.25     12.87 o 
  -2  -2  14     2554.31     2605.38     34.01 o 
  -1  -2  14      311.82      311.90      7.94 o 
   0  -2  14     1028.63      956.27     21.29 o 
   1  -2  14      533.93      540.02     16.64 o 
   2  -2  14      236.43      247.85      5.61 o 
   3  -2  14       13.84       12.21      9.47 o 
   4  -2  14      415.32      444.00     20.08 o 
   5  -2  14      130.57      127.33     11.01 o 
   6  -2  14      217.38      239.38     11.44 o 
  -7  -1  14      142.85      124.15     17.85 o 
  -6  -1  14        3.93        8.25      4.63 o 
  -5  -1  14      555.50      510.64     19.05 o 
  -4  -1  14      188.82      178.95      8.05 o 
  -3  -1  14      283.45      285.97     13.00 o 
  -2  -1  14       96.08       90.48      5.98 o 
  -1  -1  14      201.77      203.28     10.18 o 
   0  -1  14      123.25      110.03     10.10 o 
   1  -1  14     1121.56     1086.56     25.52 o 
   2  -1  14      116.62      142.02      5.19 o 
   3  -1  14      149.69      149.96     17.16 o 
   4  -1  14      614.74      580.39     21.03 o 
   5  -1  14      247.90      232.57     15.64 o 
   6  -1  14       53.23       47.73     14.06 o 
   7  -1  14      120.19      115.18     15.15 o 
  -7   0  14       49.54       39.14     12.13 o 
  -6   0  14       75.09       63.13     16.66 o 
  -5   0  14      262.03      242.71     16.74 o 
  -4   0  14      437.08      423.44     11.94 o 
  -3   0  14        1.28        6.18      2.86 o 
  -2   0  14      141.43      139.89      9.23 o 
  -1   0  14      180.39      199.99      8.85 o 
   0   0  14      481.55      457.93     28.23 o 
   1   0  14      250.51      255.72     14.99 o 
   2   0  14        1.17        1.24      4.39 o 
   3   0  14       19.89       13.27      4.87 o 
   4   0  14      180.56      190.13      5.77 o 
   5   0  14      295.63      318.82     11.14 o 
   6   0  14       47.92       55.19      9.46 o 
   7   0  14      190.92      166.20     17.81 o 
  -6   1  14      476.95      468.13     22.94 o 
  -5   1  14      127.53      130.10      8.82 o 
  -4   1  14      178.91      165.72     19.37 o 
  -3   1  14      165.72      141.47      7.55 o 
  -2   1  14     1266.26     1273.79     15.00 o 
  -1   1  14      505.34      483.73      9.77 o 
   0   1  14     1235.69     1187.51     26.64 o 
   1   1  14      898.04      894.34     14.51 o 
   2   1  14     5812.71     5979.01    111.81 o 
   3   1  14      263.79      269.37     12.56 o 
   4   1  14     1082.06     1016.22     12.46 o 
   5   1  14      669.30      672.77     14.88 o 
   6   1  14      347.57      336.64     15.80 o 
   7   1  14       66.82       87.76     12.94 o 
   8   1  14      125.24      114.31     11.83 o 
  -6   2  14      116.89      110.31     20.20 o 
  -5   2  14      348.91      362.43     12.79 o 
  -4   2  14      167.72      184.43     16.64 o 
  -3   2  14     1057.81     1061.89     26.33 o 
  -2   2  14      120.11      121.09      7.02 o 
  -1   2  14     4012.95     3979.50     92.12 o 
   0   2  14        7.53        8.16      3.06 o 
   1   2  14      298.53      299.49      7.95 o 
   2   2  14      367.06      386.98     11.71 o 
   3   2  14      107.01       85.27     12.79 o 
   4   2  14       83.92       93.49      6.91 o 
   5   2  14      205.66      195.73      9.89 o 
   6   2  14        0.71       -0.29      2.40 o 
   7   2  14      282.01      266.66     19.66 o 
   8   2  14      182.65      171.94     12.52 o 
  -6   3  14      225.52      226.90     13.08 o 
  -5   3  14      127.86      128.63      7.94 o 
  -4   3  14      217.70      222.36     10.41 o 
  -3   3  14      261.74      253.34      8.03 o 
  -2   3  14      984.73     1002.12     11.55 o 
  -1   3  14      392.83      376.65     11.95 o 
   0   3  14      126.74      129.19      4.51 o 
   1   3  14      202.02      199.09     10.88 o 
   2   3  14      826.81      880.25     17.98 o 
   3   3  14      634.05      646.89     16.16 o 
   4   3  14       32.79       43.43      9.28 o 
   5   3  14      476.24      493.06     10.29 o 
   6   3  14        5.35        3.67      2.99 o 
   7   3  14       66.01       62.38      8.97 o 
   8   3  14      165.76      159.12     20.72 o 
  -5   4  14      115.84      117.16      8.47 o 
  -4   4  14       57.66       45.80     15.80 o 
  -3   4  14      353.88      357.43     13.38 o 
  -2   4  14      781.59      753.49      9.78 o 
  -1   4  14       52.94       60.97      8.63 o 
   0   4  14      682.05      679.82      6.44 o 
   1   4  14      216.85      278.17     17.56 o 
   2   4  14     2650.01     2644.29    141.48 o 
   3   4  14       73.00       69.20      5.44 o 
   4   4  14      400.79      374.53     12.80 o 
   5   4  14      726.52      778.06     15.00 o 
   6   4  14     2066.75     2110.78     23.79 o 
   7   4  14      132.41      132.69     10.94 o 
   8   4  14      259.63      248.16     10.17 o 
  -5   5  14      109.58       73.73     23.25 o 
  -4   5  14      372.02      362.63     25.30 o 
  -3   5  14      447.37      484.84     22.44 o 
  -2   5  14      353.78      355.60     17.64 o 
  -1   5  14      459.35      415.30     31.93 o 
   0   5  14      276.78      266.64     11.04 o 
   1   5  14     1713.05     1698.78     26.18 o 
   2   5  14      174.53      177.55     11.17 o 
   3   5  14      654.64      685.26     37.61 o 
   4   5  14       56.19       64.53     13.04 o 
   5   5  14      954.20      982.60     23.45 o 
   6   5  14      436.87      443.44     20.22 o 
   7   5  14      181.14      187.25     13.83 o 
   8   5  14      121.35      138.82     12.76 o 
  -4   6  14       72.25       59.95     25.53 o 
  -3   6  14       26.94       32.68     10.88 o 
  -2   6  14      202.68      214.14     15.22 o 
  -1   6  14      277.19      259.17     28.06 o 
   0   6  14       34.97       38.12      7.25 o 
   1   6  14      348.90      360.90     15.69 o 
   2   6  14      641.92      665.38     14.40 o 
   3   6  14     1051.34     1002.66     19.11 o 
   4   6  14     1141.27     1110.45     24.67 o 
   5   6  14      482.74      495.11     13.39 o 
   6   6  14      377.05      400.20     13.23 o 
   7   6  14      125.76      125.01     20.61 o 
   8   6  14        9.54        7.59      5.28 o 
  -3   7  14       26.36       18.66      8.22 o 
  -2   7  14      224.86      219.67     28.59 o 
  -1   7  14      207.92      274.20     38.43 o 
   0   7  14      565.68      553.16     20.24 o 
   1   7  14      358.75      347.81     11.45 o 
   2   7  14      363.41      369.58     19.03 o 
   3   7  14       22.46       33.13      6.79 o 
   4   7  14      384.94      384.76     13.60 o 
   5   7  14       76.96       76.54     15.36 o 
   6   7  14       54.35       74.06     27.69 o 
   7   7  14       38.18       34.27      8.45 o 
   8   7  14      389.26      384.60     26.46 o 
  -2   8  14      146.15      160.16     29.85 o 
  -1   8  14      129.75      126.79     23.70 o 
   0   8  14       57.40       44.37     18.73 o 
   1   8  14      404.32      404.22     13.92 o 
   2   8  14      277.41      279.67     13.30 o 
   3   8  14       19.00       28.87      5.64 o 
   4   8  14      195.55      216.00     32.79 o 
   5   8  14      412.21      389.02     24.86 o 
   6   8  14      157.79      172.62     13.99 o 
   7   8  14      266.20      292.12     12.50 o 
  -1   9  14      218.72      213.28     16.69 o 
   0   9  14        0.95        4.97      4.41 o 
   1   9  14       71.19       61.85     22.95 o 
   2   9  14      115.55      113.67      9.05 o 
   3   9  14      228.14      230.84      9.65 o 
   4   9  14       13.39       13.45      7.92 o 
   5   9  14      159.83      157.67     12.50 o 
   6   9  14      100.56      100.44     17.70 o 
   1  10  14       27.43       25.62      7.98 o 
   2  10  14      131.23      125.08     16.54 o 
   4  10  14      231.77      207.81     14.90 o 
   5  10  14      151.50      148.56     20.40 o 
  -3  -6  15       74.70       66.55     17.77 o 
  -2  -6  15       52.89       44.41      9.66 o 
  -1  -6  15      250.94      250.06     14.63 o 
   0  -6  15       26.84       18.20      7.62 o 
   1  -6  15       23.34       17.10     10.79 o 
  -5  -5  15      166.63      155.25      9.24 o 
  -4  -5  15       23.17       18.60      5.06 o 
  -3  -5  15      248.53      245.67     13.48 o 
  -2  -5  15      175.31      181.93     11.63 o 
  -1  -5  15       95.18      100.49     22.78 o 
   0  -5  15      194.87      200.76     10.67 o 
   1  -5  15       58.95       58.93     31.54 o 
   2  -5  15      119.92       98.40     25.78 o 
   3  -5  15      306.09      339.86     34.77 o 
  -5  -4  15        0.47        8.63      3.31 o 
  -4  -4  15       10.86        6.06      2.39 o 
  -3  -4  15      170.96      201.63     17.89 o 
  -2  -4  15      121.23      126.10      6.73 o 
  -1  -4  15        8.46       15.17      6.44 o 
   0  -4  15      235.71      249.68     16.64 o 
   1  -4  15      503.13      521.39     19.89 o 
   2  -4  15      501.41      507.31     21.79 o 
   3  -4  15       65.63       59.78     15.99 o 
   4  -4  15       14.82        2.72      5.57 o 
  -6  -3  15      168.45      194.09     30.23 o 
  -5  -3  15       68.28       72.63      8.82 o 
  -4  -3  15      664.51      649.96     22.91 o 
  -3  -3  15      179.04      181.47      7.26 o 
  -2  -3  15      857.36      861.06     26.97 o 
  -1  -3  15      225.37      248.96     10.06 o 
   0  -3  15      477.56      459.03      9.61 o 
   1  -3  15      364.04      376.16     18.98 o 
   2  -3  15       60.19       56.42     27.71 o 
   3  -3  15      461.09      511.09     20.49 o 
   4  -3  15      160.08      189.52     21.93 o 
   5  -3  15      190.08      248.93     18.85 o 
  -6  -2  15       82.15       69.11      8.09 o 
  -5  -2  15      144.90      146.01     17.72 o 
  -4  -2  15      103.37      100.06     14.19 o 
  -3  -2  15      256.24      227.86     13.51 o 
  -2  -2  15      136.36      134.69     11.92 o 
  -1  -2  15      877.70      852.51     13.60 o 
   0  -2  15      173.82      166.83      6.26 o 
   1  -2  15      287.12      289.12      8.20 o 
   2  -2  15        0.92       -0.63      7.59 o 
   3  -2  15      112.19       86.20     26.74 o 
   4  -2  15      329.76      320.95     15.32 o 
   5  -2  15        3.49        5.45      4.90 o 
   6  -2  15      118.09      108.34     25.52 o 
  -6  -1  15      131.54      121.04     14.88 o 
  -5  -1  15      504.69      507.25     17.06 o 
  -4  -1  15       47.22       49.43      7.32 o 
  -3  -1  15      354.20      382.41     12.42 o 
  -2  -1  15       35.50       38.21      6.68 o 
  -1  -1  15       65.88       63.49     10.01 o 
   0  -1  15       24.24       16.37      4.15 o 
   1  -1  15       25.87       14.83      6.85 o 
   2  -1  15       28.57       47.39      9.58 o 
   3  -1  15      132.45      126.98      5.16 o 
   4  -1  15      366.17      324.06     20.96 o 
   5  -1  15      202.32      214.11     10.50 o 
   6  -1  15       63.69       44.98     13.75 o 
  -6   0  15      195.71      232.57     29.49 o 
  -5   0  15        2.55        4.67     10.65 o 
  -4   0  15      239.24      248.27     17.75 o 
  -3   0  15      133.26      143.32     19.40 o 
  -2   0  15      442.38      448.15     14.15 o 
  -1   0  15      170.15      174.85      6.48 o 
   0   0  15     2812.46     2861.53     24.20 o 
   1   0  15     1348.21     1344.17     13.55 o 
   2   0  15     1532.97     1453.97     22.62 o 
   3   0  15      696.69      676.41     14.86 o 
   4   0  15      671.94      702.99     47.87 o 
   5   0  15       89.11      115.53     12.69 o 
   6   0  15       22.21       23.74      9.44 o 
   7   0  15      313.90      310.05     13.40 o 
  -6   1  15      154.39      155.44     22.81 o 
  -5   1  15      314.52      321.19     12.55 o 
  -4   1  15       37.28       26.19      8.53 o 
  -3   1  15      150.80      145.89      7.17 o 
  -2   1  15     1163.29     1085.48     12.20 o 
  -1   1  15      272.11      266.46     10.84 o 
   0   1  15      503.44      496.61     15.77 o 
   1   1  15      377.53      391.78      9.97 o 
   2   1  15        5.78        6.67      8.59 o 
   3   1  15      494.07      471.78     15.67 o 
   4   1  15       13.93       17.64      7.68 o 
   5   1  15       94.90       97.78      5.25 o 
   6   1  15      249.05      236.17     26.69 o 
   7   1  15      134.63      125.33     17.87 o 
  -6   2  15      120.49       81.38     15.24 o 
  -5   2  15      602.02      630.47     18.08 o 
  -4   2  15       81.72       89.26     14.66 o 
  -3   2  15      810.88      816.68     24.40 o 
  -2   2  15      443.03      423.34      9.69 o 
  -1   2  15     1436.98     1369.80     28.43 o 
   0   2  15      229.34      236.69      7.10 o 
   1   2  15      987.79     1004.04     12.37 o 
   2   2  15       87.27       70.31      7.35 o 
   3   2  15      475.97      500.13     35.80 o 
   4   2  15      300.30      281.93     13.76 o 
   5   2  15      104.86      107.15      8.22 o 
   6   2  15      243.37      243.88     15.67 o 
   7   2  15      277.07      304.39     11.39 o 
   8   2  15      137.83      142.95     11.67 o 
  -5   3  15      135.93      137.23      9.31 o 
  -4   3  15      364.95      365.98     14.64 o 
  -3   3  15      136.08      131.58     12.66 o 
  -2   3  15      828.33      817.60     10.70 o 
  -1   3  15        2.54       10.31      3.26 o 
   0   3  15      940.89      944.71      8.79 o 
   1   3  15      410.79      419.90      9.65 o 
   2   3  15      998.72     1020.70      9.55 o 
   3   3  15      444.42      416.76     13.90 o 
   4   3  15     2717.70     2668.10     45.13 o 
   5   3  15      210.06      222.75      8.07 o 
   6   3  15      144.40      124.20     10.17 o 
   7   3  15      177.88      184.28     14.23 o 
   8   3  15      126.07      103.81     26.25 o 
  -5   4  15      110.76      122.70     37.83 o 
  -4   4  15       53.94       50.87     35.74 o 
  -3   4  15      145.34      131.82     10.91 o 
  -2   4  15      892.05      871.05     26.34 o 
  -1   4  15      282.68      287.42      6.01 o 
   0   4  15       26.05       31.74      4.16 o 
   1   4  15      672.91      669.28     21.48 o 
   2   4  15      403.40      456.75     35.58 o 
   3   4  15      360.77      357.10     37.09 o 
   4   4  15      563.40      578.26     17.13 o 
   5   4  15      106.37      117.62     12.01 o 
   6   4  15      434.49      410.05     14.92 o 
   7   4  15      386.98      385.61     15.71 o 
   8   4  15      182.19      194.18     10.35 o 
  -4   5  15       99.01       98.01     10.26 o 
  -3   5  15      239.31      195.58     27.48 o 
  -2   5  15      291.15      290.17     16.50 o 
  -1   5  15      120.07      112.87      9.45 o 
   0   5  15      163.19      160.97      6.27 o 
   1   5  15     2273.87     2159.16     33.74 o 
   2   5  15      409.39      378.75     21.43 o 
   3   5  15      780.93      750.52     14.13 o 
   4   5  15      150.61      131.33     22.41 o 
   5   5  15     1090.52     1077.82     22.89 o 
   6   5  15       28.04       28.91      3.92 o 
   7   5  15      435.46      425.75     27.76 o 
   8   5  15       37.88       73.05     20.08 o 
  -4   6  15      294.81      302.22     22.21 o 
  -3   6  15      167.32      184.76     14.97 o 
  -2   6  15       65.00       62.92     12.81 o 
  -1   6  15      214.18      229.62     33.81 o 
   0   6  15      139.38      124.58      9.01 o 
   1   6  15      421.04      412.68     19.61 o 
   2   6  15      524.15      562.72     28.33 o 
   3   6  15       13.99        4.07      2.13 o 
   4   6  15     1092.65     1156.13     37.09 o 
   5   6  15       52.84       71.44     13.93 o 
   6   6  15      558.19      575.12     26.07 o 
   7   6  15      190.53      180.91     19.01 o 
   8   6  15      366.52      374.32     18.92 o 
  -3   7  15       10.69        6.94      7.45 o 
  -2   7  15       46.79       30.63     12.14 o 
  -1   7  15      211.05      246.59     12.88 o 
   0   7  15      407.21      406.05     22.50 o 
   1   7  15      223.92      223.17     11.52 o 
   2   7  15      182.13      194.36     15.46 o 
   3   7  15      162.79      142.12      9.76 o 
   4   7  15      455.88      473.72     46.66 o 
   5   7  15      247.16      288.58     22.74 o 
   6   7  15        3.26        4.79      3.95 o 
   7   7  15      141.53      153.29     17.41 o 
  -2   8  15       90.05       92.81     13.28 o 
  -1   8  15      105.04      108.89     36.09 o 
   0   8  15      278.14      283.49     14.71 o 
   1   8  15      140.63      140.81     10.56 o 
   2   8  15       12.39       20.11      6.34 o 
   3   8  15        0.66        2.82      3.37 o 
   4   8  15       65.04       69.04     14.39 o 
   5   8  15      702.98      695.64     23.37 o 
   6   8  15       19.95       19.91      6.92 o 
   7   8  15      174.99      186.71     14.13 o 
   0   9  15       39.43       32.05     19.63 o 
   1   9  15       40.36       45.40     14.99 o 
   2   9  15       70.53       76.81     12.28 o 
   3   9  15      318.17      346.64     15.39 o 
   4   9  15      194.88      168.11     17.05 o 
   5   9  15       97.32      104.71     12.27 o 
   6   9  15      132.11      151.05     16.28 o 
   2  10  15       66.18       54.38     26.04 o 
   3  10  15      207.45      240.44     42.02 o 
   4  10  15      163.80      132.67     12.67 o 
  -4  -5  16       19.18       28.64     14.13 o 
  -3  -5  16       68.76       70.54     15.03 o 
  -2  -5  16       67.26       71.10     19.14 o 
  -1  -5  16      275.16      261.11     12.05 o 
   0  -5  16      183.59      146.73     21.37 o 
   1  -5  16       30.79       24.42      8.49 o 
   2  -5  16        5.89        6.66      6.38 o 
  -5  -4  16        5.41        4.42      3.87 o 
  -4  -4  16      362.64      365.56     12.24 o 
  -3  -4  16      171.00      169.86     12.87 o 
  -2  -4  16      247.23      256.52      7.72 o 
  -1  -4  16       44.45       41.85     10.58 o 
   0  -4  16       67.03       53.77     13.25 o 
   1  -4  16      336.66      316.58     24.21 o 
   2  -4  16      302.81      296.90     17.68 o 
   3  -4  16      208.38      215.14     21.42 o 
  -5  -3  16       86.79       59.10     14.72 o 
  -4  -3  16      127.81      137.82      8.77 o 
  -3  -3  16      722.24      729.01     17.78 o 
  -2  -3  16      129.84      138.57     12.08 o 
  -1  -3  16      120.46      119.49      6.24 o 
   0  -3  16      193.11      191.55     12.85 o 
   1  -3  16      128.00      173.18     11.77 o 
   2  -3  16      220.66      211.01     25.44 o 
   3  -3  16       32.71       40.59     14.60 o 
   4  -3  16        9.33        7.54      5.01 o 
  -6  -2  16      133.63      140.39     19.31 o 
  -5  -2  16       38.48       29.89      6.11 o 
  -4  -2  16      159.47      147.49      7.14 o 
  -3  -2  16      151.71      139.14     13.76 o 
  -2  -2  16      230.10      193.56      9.31 o 
  -1  -2  16       38.43       38.59      8.66 o 
   0  -2  16      107.96      133.08      8.60 o 
   1  -2  16      125.43      116.55      8.49 o 
   2  -2  16       41.85       55.95     18.61 o 
   3  -2  16      159.63      129.80     10.56 o 
   4  -2  16      337.09      312.92     15.13 o 
   5  -2  16       30.63       25.48      9.07 o 
  -6  -1  16      188.47      203.20     15.22 o 
  -5  -1  16      107.48       80.82     16.37 o 
  -4  -1  16      334.00      336.79     14.11 o 
  -3  -1  16      147.45      162.44      8.92 o 
  -2  -1  16      506.60      508.67     10.93 o 
  -1  -1  16      180.90      195.88      8.39 o 
   0  -1  16     1989.47     2013.29     39.34 o 
   1  -1  16      108.37      120.29      7.24 o 
   2  -1  16      232.10      226.92     11.62 o 
   3  -1  16      227.96      210.17     25.85 o 
   4  -1  16      153.10      132.10     13.39 o 
   5  -1  16      256.34      253.57     17.24 o 
   6  -1  16      126.68      131.85     11.47 o 
  -6   0  16       73.90       62.57     17.09 o 
  -5   0  16       57.98       49.15     10.84 o 
  -4   0  16       18.28       16.98      3.75 o 
  -3   0  16      445.10      451.28     10.46 o 
  -2   0  16        1.41        6.00      2.26 o 
  -1   0  16      115.09      123.06      7.94 o 
   0   0  16      761.51      779.89     11.25 o 
   1   0  16      639.30      671.84     13.97 o 
   2   0  16       25.44       27.01      4.54 o 
   3   0  16      340.96      354.44     14.01 o 
   4   0  16       95.36      107.94     32.19 o 
   5   0  16      208.41      227.67     16.73 o 
   6   0  16       76.23       64.14     16.27 o 
   7   0  16       84.17       40.20     14.07 o 
  -6   1  16       99.39       97.24     27.36 o 
  -5   1  16      187.49      203.46     12.36 o 
  -4   1  16      224.98      201.72      9.27 o 
  -3   1  16     1187.97     1110.64     26.76 o 
  -2   1  16      928.05      918.51     16.05 o 
  -1   1  16      552.51      531.31     12.00 o 
   0   1  16      630.70      644.56     15.96 o 
   1   1  16      370.67      356.06     13.85 o 
   2   1  16       68.35       85.69     15.76 o 
   3   1  16      625.05      579.07     29.57 o 
   4   1  16      291.19      314.64     15.64 o 
   5   1  16      243.40      234.86     10.57 o 
   6   1  16      420.19      415.85     23.78 o 
   7   1  16      154.28      118.81     18.91 o 
  -5   2  16      294.46      286.88     21.39 o 
  -4   2  16      272.31      278.24     10.36 o 
  -3   2  16      126.86      124.98      8.17 o 
  -2   2  16      677.40      660.43     12.45 o 
  -1   2  16      306.20      323.01      7.86 o 
   0   2  16      603.03      624.72     15.14 o 
   1   2  16      233.63      259.53      6.88 o 
   2   2  16      275.12      260.89      6.81 o 
   3   2  16      930.08      913.27     16.63 o 
   4   2  16      771.52      746.97     18.13 o 
   5   2  16        6.25        6.78      2.38 o 
   6   2  16      477.17      432.87     11.89 o 
   7   2  16      107.88       94.66     12.70 o 
  -5   3  16      166.01      171.14     10.27 o 
  -4   3  16      129.69      137.41      6.53 o 
  -3   3  16      195.24      209.08     10.69 o 
  -2   3  16       37.49       35.83      6.32 o 
  -1   3  16        5.19        3.96      1.90 o 
   0   3  16      558.88      608.75     11.51 o 
   1   3  16      527.97      536.71     12.76 o 
   2   3  16      246.74      258.33      6.76 o 
   3   3  16      463.01      481.25     16.47 o 
   4   3  16      794.36      811.38     26.11 o 
   5   3  16      482.53      471.10     20.37 o 
   6   3  16       80.51       97.50     16.91 o 
   7   3  16      221.65      201.98      7.16 o 
   8   3  16       31.01       13.21      7.75 o 
  -5   4  16       33.22       29.89     18.36 o 
  -4   4  16       49.95       46.58     21.35 o 
  -3   4  16      215.75      210.78     21.91 o 
  -2   4  16      337.41      327.70     22.35 o 
  -1   4  16      800.22      742.80     27.59 o 
   0   4  16      488.39      433.87     17.73 o 
   1   4  16     1326.19     1172.08     19.86 o 
   2   4  16      391.89      371.34     12.81 o 
   3   4  16      651.17      647.65     15.49 o 
   4   4  16      274.08      268.15     13.11 o 
   5   4  16       56.71       50.14      9.60 o 
   6   4  16      192.65      233.13     16.46 o 
   7   4  16      386.20      398.07     22.81 o 
   8   4  16      293.74      263.54     22.94 o 
  -4   5  16       12.64       12.88     11.07 o 
  -3   5  16      241.04      227.63     15.34 o 
  -2   5  16      461.09      409.14     50.78 o 
  -1   5  16      114.60      106.27     10.76 o 
   0   5  16      120.70      117.57     12.85 o 
   1   5  16       90.99      104.23      9.01 o 
   2   5  16      258.32      224.05     14.95 o 
   3   5  16      464.13      448.43     38.42 o 
   4   5  16      342.53      335.36     11.49 o 
   5   5  16      363.74      393.60     18.11 o 
   6   5  16      476.32      466.78     15.75 o 
   7   5  16      467.12      442.69     17.31 o 
   8   5  16      127.06      102.13     21.21 o 
  -3   6  16      119.44      107.92     15.78 o 
  -2   6  16       97.45       99.63     33.47 o 
  -1   6  16        2.50        9.14      4.43 o 
   0   6  16      174.44      186.69     21.71 o 
   1   6  16      390.54      424.56     13.29 o 
   2   6  16      394.35      421.43     14.19 o 
   3   6  16       62.76       66.51     16.87 o 
   4   6  16      174.98      188.18      7.75 o 
   5   6  16       68.50       57.76     14.13 o 
   6   6  16      422.37      420.46     12.56 o 
   7   6  16       88.77      100.73     12.88 o 
  -2   7  16       61.32       65.47     27.73 o 
  -1   7  16      107.98      141.55     26.34 o 
   0   7  16      469.28      467.39     26.34 o 
   1   7  16      161.93      176.34     10.23 o 
   2   7  16       30.17       28.93      9.67 o 
   3   7  16      201.42      204.23     15.37 o 
   4   7  16      170.92      183.13     13.89 o 
   5   7  16      168.46      152.35     23.99 o 
   6   7  16       41.70       43.97     15.89 o 
   7   7  16      279.21      247.28     19.24 o 
  -1   8  16      182.75      192.56     22.74 o 
   0   8  16      148.70      145.61     24.65 o 
   1   8  16      353.90      382.28     11.28 o 
   2   8  16        4.20       10.58      4.69 o 
   3   8  16      194.07      165.87     16.75 o 
   4   8  16      232.65      223.66      8.27 o 
   5   8  16      242.59      293.36     28.49 o 
   6   8  16      128.70      131.56     14.47 o 
   7   8  16       34.65       36.00     18.24 o 
   0   9  16       82.56       58.18     18.75 o 
   1   9  16        2.34        9.58      3.95 o 
   2   9  16       14.69        7.14      3.50 o 
   3   9  16       31.53       26.22      7.27 o 
   4   9  16      101.68      106.33      9.94 o 
   5   9  16       28.31       36.26     11.22 o 
  -2  -5  17       17.49       14.10      5.57 o 
  -1  -5  17      190.64      176.02     20.54 o 
   0  -5  17       73.83       69.92     18.32 o 
  -4  -4  17      199.00      177.18      7.41 o 
  -3  -4  17      167.40      173.05     19.48 o 
  -2  -4  17       99.21       74.10     20.44 o 
  -1  -4  17      107.99      106.55     13.89 o 
   0  -4  17       17.19       26.30      6.82 o 
   1  -4  17      105.50      104.97     16.63 o 
   2  -4  17      179.58      175.76     12.83 o 
  -5  -3  17       68.76       49.86     12.07 o 
  -4  -3  17        6.69        3.89      2.81 o 
  -3  -3  17        8.07        8.24      3.84 o 
  -2  -3  17      251.41      273.18      8.52 o 
  -1  -3  17       84.66       93.68      6.42 o 
   0  -3  17      152.46      147.87      9.69 o 
   1  -3  17      111.05      119.27     30.67 o 
   2  -3  17      759.24      690.00     37.97 o 
   3  -3  17       54.36       53.10     22.05 o 
  -5  -2  17       40.86       23.08      8.10 o 
  -4  -2  17      496.05      482.20     14.57 o 
  -3  -2  17      280.40      278.83     14.16 o 
  -2  -2  17      209.92      188.31      8.87 o 
  -1  -2  17      220.84      233.09      9.42 o 
   0  -2  17       40.75       55.85     10.08 o 
   1  -2  17      229.50      204.65     21.10 o 
   2  -2  17       65.16       69.35     25.06 o 
   3  -2  17       94.44       80.28     31.91 o 
   4  -2  17        4.76        0.97      6.41 o 
   5  -2  17      141.80      123.37     18.38 o 
  -5  -1  17       79.67       60.89     19.72 o 
  -4  -1  17      213.66      199.82      6.17 o 
  -3  -1  17       59.19       49.65     11.00 o 
  -2  -1  17       30.14       30.12      7.41 o 
  -1  -1  17      475.11      503.13     19.83 o 
   0  -1  17      304.94      352.91     18.19 o 
   1  -1  17       61.99       74.22      8.97 o 
   2  -1  17      282.68      259.80     10.60 o 
   3  -1  17       76.18       94.99     21.37 o 
   4  -1  17      176.30      199.45     24.32 o 
   5  -1  17      247.18      217.97     25.62 o 
  -5   0  17      433.38      448.96     18.66 o 
  -4   0  17      394.46      428.24     13.37 o 
  -3   0  17      235.87      240.21      8.44 o 
  -2   0  17      139.81      148.21     10.65 o 
  -1   0  17     1023.92     1078.92     36.19 o 
   0   0  17      586.16      605.22     16.03 o 
   1   0  17      331.50      334.44      9.92 o 
   2   0  17      442.61      418.53     12.22 o 
   3   0  17      578.82      602.08     16.05 o 
   4   0  17      338.64      366.74     16.59 o 
   5   0  17      386.71      316.61     15.34 o 
   6   0  17      268.62      274.16     30.19 o 
  -5   1  17       64.60       52.47     19.59 o 
  -4   1  17      297.89      301.12     10.42 o 
  -3   1  17      312.42      335.85     10.31 o 
  -2   1  17      525.59      546.62     20.61 o 
  -1   1  17      298.53      304.80     10.90 o 
   0   1  17      608.00      623.97     23.37 o 
   1   1  17       16.73       14.04      4.92 o 
   2   1  17      639.42      673.32     14.87 o 
   3   1  17      275.43      291.39     10.01 o 
   4   1  17       58.94       63.06     12.09 o 
   5   1  17      402.49      336.87     22.86 o 
   6   1  17      142.77      149.51     10.90 o 
   7   1  17      113.45      126.85      7.26 o 
  -5   2  17       57.56       41.45     19.52 o 
  -4   2  17      303.88      310.92     10.10 o 
  -3   2  17       15.92       17.98      6.58 o 
  -2   2  17       33.49       38.23      5.01 o 
  -1   2  17      742.46      773.47     21.51 o 
   0   2  17       35.28       42.77      9.10 o 
   1   2  17       33.53       54.30     10.02 o 
   2   2  17      621.83      593.06     13.97 o 
   3   2  17     1688.57     1682.30     38.70 o 
   4   2  17      277.37      269.23     10.81 o 
   5   2  17        2.75        3.81      3.38 o 
   6   2  17      184.35      174.29      9.63 o 
   7   2  17       67.79       73.99     26.48 o 
  -5   3  17      119.58       84.32     36.92 o 
  -4   3  17      154.70      161.41     32.93 o 
  -3   3  17      247.38      257.75     29.31 o 
  -2   3  17       32.85       36.44      5.82 o 
  -1   3  17      868.41      786.89     27.84 o 
   0   3  17      771.12      722.14     17.34 o 
   1   3  17      307.26      292.53      9.27 o 
   2   3  17      493.67      450.66     15.89 o 
   3   3  17      607.03      550.95     18.46 o 
   4   3  17       79.74       75.37     21.76 o 
   5   3  17      305.19      285.85     16.07 o 
   6   3  17      368.21      354.32     12.56 o 
   7   3  17      488.88      499.02     33.35 o 
  -3   4  17      286.66      267.57     41.31 o 
  -2   4  17       44.33       61.32     20.47 o 
  -1   4  17      126.35      117.83     12.77 o 
   0   4  17      771.74      738.37     21.01 o 
   1   4  17       69.21      106.31     16.83 o 
   2   4  17      658.48      677.23     34.17 o 
   3   4  17      221.17      249.91     11.34 o 
   4   4  17      106.89      111.14     10.29 o 
   5   4  17      308.73      268.16     14.43 o 
   6   4  17      553.51      542.49     24.90 o 
   7   4  17       93.32       61.50     18.43 o 
  -4   5  17        3.50        2.74      7.45 o 
  -3   5  17      148.78      122.79     20.96 o 
  -2   5  17       99.73       96.04     33.65 o 
  -1   5  17      162.64      165.80     13.23 o 
   0   5  17      243.57      235.78     16.01 o 
   1   5  17       18.67        9.03      6.52 o 
   2   5  17       55.52       54.12     13.45 o 
   3   5  17      559.11      560.03     16.19 o 
   4   5  17       56.56       49.73      9.47 o 
   5   5  17      162.67      149.47     14.77 o 
   6   5  17      342.75      353.68     30.00 o 
   7   5  17      252.43      251.14     13.19 o 
  -3   6  17       83.51       65.77     28.94 o 
  -2   6  17      487.65      463.40     23.70 o 
  -1   6  17       40.65       48.99     23.25 o 
   0   6  17       88.57      104.65     11.19 o 
   1   6  17      214.47      199.81      7.02 o 
   2   6  17      182.21      192.77     15.34 o 
   3   6  17     1024.89      942.67     31.57 o 
   4   6  17       66.54       72.39     13.21 o 
   5   6  17      139.15      129.90     16.07 o 
   6   6  17      412.20      424.58     40.15 o 
   7   6  17       31.61       24.84      8.59 o 
  -2   7  17       56.41       61.66     24.07 o 
  -1   7  17      185.43      175.20     14.57 o 
   0   7  17      485.27      498.19     19.96 o 
   1   7  17      362.76      370.01     10.97 o 
   2   7  17      271.46      296.99     12.74 o 
   3   7  17      108.38      115.48      9.97 o 
   4   7  17      104.45      110.46     29.01 o 
   5   7  17        3.76        8.63      5.37 o 
   6   7  17      174.84      155.97     20.75 o 
   7   7  17       89.94       87.09     18.66 o 
  -1   8  17        8.91       10.44      2.95 o 
   0   8  17        1.68        3.32      5.71 o 
   1   8  17       22.09       22.99      4.31 o 
   2   8  17       38.97       27.44      9.35 o 
   3   8  17        9.65       11.55      7.15 o 
   4   8  17       58.87       51.89     12.53 o 
   5   8  17       78.18       79.92     21.77 o 
   6   8  17       94.23      105.98     21.84 o 
   1   9  17      170.54      183.69     12.35 o 
   2   9  17      659.39      694.04     32.01 o 
   3   9  17      382.83      422.10     21.75 o 
   4   9  17      315.62      295.44     18.32 o 
   5   9  17      319.98      329.64     17.01 o 
  -3  -4  18       83.74       82.06     15.90 o 
  -2  -4  18       89.75      119.36     20.50 o 
  -1  -4  18       72.12       52.00     14.61 o 
   0  -4  18      395.49      396.34     16.66 o 
   1  -4  18       91.42       83.70     16.43 o 
  -4  -3  18       12.27       11.72      2.88 o 
  -3  -3  18       72.80       58.72     10.97 o 
  -2  -3  18      253.18      249.82     10.54 o 
  -1  -3  18      173.37      172.76     29.13 o 
   0  -3  18      129.89      146.57     15.19 o 
   1  -3  18        5.90       11.15      3.48 o 
   2  -3  18      127.73      152.94     29.82 o 
   3  -3  18       34.44       23.72     14.37 o 
  -4  -2  18      156.47      154.60     10.50 o 
  -3  -2  18      204.85      221.69     18.21 o 
  -2  -2  18      451.44      458.01     10.51 o 
  -1  -2  18      143.59      146.65     11.71 o 
   0  -2  18       10.35        9.10      2.54 o 
   1  -2  18      232.61      238.04     29.04 o 
   2  -2  18        1.26       -3.67      7.40 o 
   3  -2  18      460.99      504.38     36.53 o 
   4  -2  18       46.16       48.71     17.27 o 
  -5  -1  18      204.08      206.84     39.96 o 
  -4  -1  18      252.64      247.53     11.54 o 
  -3  -1  18      387.68      421.08     18.61 o 
  -2  -1  18      142.32      158.41      5.76 o 
  -1  -1  18       57.68       53.62      9.78 o 
   0  -1  18      335.98      357.26     10.70 o 
   1  -1  18      538.20      546.09     24.89 o 
   2  -1  18      668.53      693.27     23.81 o 
   3  -1  18      101.59      103.21      9.12 o 
   4  -1  18      569.17      560.34     21.12 o 
   5  -1  18       85.76       61.66     34.21 o 
  -5   0  18      164.66      159.32      8.90 o 
  -4   0  18      318.90      306.48     29.20 o 
  -3   0  18       55.66       49.63      9.88 o 
  -2   0  18       84.90       86.55      7.18 o 
  -1   0  18      409.69      448.60     16.11 o 
   0   0  18      283.09      311.77     12.01 o 
   1   0  18      537.29      531.25     19.98 o 
   2   0  18      119.82      148.05      9.63 o 
   3   0  18      156.84      143.33     18.68 o 
   4   0  18      567.24      599.35     24.35 o 
   5   0  18      216.80      239.55     14.97 o 
   6   0  18      114.25      122.26      9.96 o 
  -5   1  18      117.12      141.02      8.92 o 
  -4   1  18       65.78       61.39     14.26 o 
  -3   1  18       87.57       83.03      8.26 o 
  -2   1  18      307.76      317.83     19.53 o 
  -1   1  18      302.15      340.80     14.44 o 
   0   1  18      423.34      408.44     12.35 o 
   1   1  18      593.78      603.61     12.12 o 
   2   1  18      436.33      424.12      8.26 o 
   3   1  18       17.92       28.35      8.34 o 
   4   1  18       61.62       54.28     10.86 o 
   5   1  18      347.30      277.73     22.21 o 
   6   1  18        1.35       15.71     16.36 o 
  -4   2  18      201.97      162.60     38.27 o 
  -3   2  18       97.36      107.11      6.16 o 
  -2   2  18      362.71      368.60     10.20 o 
  -1   2  18      454.14      440.50     12.62 o 
   0   2  18       64.66       75.78      5.92 o 
   1   2  18      122.44      115.54      5.24 o 
   2   2  18      478.20      468.63     11.21 o 
   3   2  18      416.12      435.05     16.91 o 
   4   2  18      498.06      490.58     21.72 o 
   5   2  18      422.33      405.31     11.12 o 
   6   2  18      338.32      317.07     18.08 o 
  -4   3  18       75.43       57.72     27.90 o 
  -3   3  18       21.37       23.12     15.11 o 
  -2   3  18       36.14       30.75     13.65 o 
  -1   3  18      587.06      574.25     17.86 o 
   0   3  18      150.15      152.15     18.01 o 
   1   3  18      138.03      128.41     16.64 o 
   2   3  18      381.43      370.98     13.56 o 
   3   3  18      248.11      225.67     12.09 o 
   4   3  18      250.09      268.43     13.07 o 
   5   3  18      119.42      113.54     11.30 o 
   6   3  18       23.79       25.15      7.47 o 
   7   3  18      230.81      227.11     36.25 o 
  -4   4  18       21.50       29.71      8.33 o 
  -3   4  18       48.42       40.99     11.95 o 
  -2   4  18      210.10      192.16     30.70 o 
  -1   4  18      120.53      124.00      8.95 o 
   0   4  18       47.56       55.29     11.58 o 
   1   4  18      113.21      113.90     10.83 o 
   2   4  18      316.29      332.38     20.38 o 
   3   4  18       18.73       16.73      9.26 o 
   4   4  18       46.27       42.98     13.44 o 
   5   4  18      587.54      547.29     40.41 o 
   6   4  18      407.69      421.42     13.10 o 
   7   4  18       59.65       69.95     10.66 o 
  -3   5  18      262.01      309.48     17.31 o 
  -2   5  18       84.29       74.87     25.74 o 
  -1   5  18      178.86      182.74     12.14 o 
   0   5  18      145.46      159.32     20.13 o 
   1   5  18      167.74      147.36     10.74 o 
   2   5  18      629.48      645.65     17.72 o 
   3   5  18      234.17      246.65     11.95 o 
   4   5  18      172.82      174.92      7.30 o 
   5   5  18      473.17      463.72     14.32 o 
   6   5  18      130.88      123.27      8.83 o 
   7   5  18       78.84       92.69     14.13 o 
  -2   6  18      340.26      377.02     19.38 o 
  -1   6  18      409.15      458.11     18.66 o 
   0   6  18      111.37      149.45     17.32 o 
   1   6  18      136.23      134.46     11.28 o 
   2   6  18      277.01      270.27     29.76 o 
   3   6  18      254.97      248.99     14.38 o 
   4   6  18       16.44       10.82      4.22 o 
   5   6  18       92.89       87.30     18.63 o 
   6   6  18       52.05       49.57     14.92 o 
   7   6  18       10.09        6.99      2.61 o 
  -1   7  18       25.64       23.70      9.40 o 
   0   7  18        2.19        1.95      6.45 o 
   1   7  18        0.95        4.67      4.10 o 
   2   7  18      189.15      183.16     11.74 o 
   3   7  18       20.59       26.52      9.32 o 
   4   7  18       28.30       32.42      9.18 o 
   5   7  18       48.69       42.43     10.77 o 
   6   7  18      178.97      153.00     19.61 o 
   0   8  18      511.93      553.61     36.30 o 
   1   8  18      501.33      512.99     23.72 o 
   2   8  18      250.31      263.50     10.81 o 
   3   8  18      183.61      222.34     24.04 o 
   4   8  18      123.01      121.38      8.47 o 
   5   8  18      526.64      505.46     42.53 o 
  -3  -3  19      213.91      252.88     28.22 o 
  -2  -3  19      230.56      239.41     17.38 o 
  -1  -3  19       69.44       70.02     18.52 o 
   0  -3  19       22.60       22.16     11.91 o 
   1  -3  19      115.96      137.50     35.32 o 
   2  -3  19      172.60      134.73     23.38 o 
  -4  -2  19      139.33      135.91     18.22 o 
  -3  -2  19      101.41       89.17     16.44 o 
  -2  -2  19      261.86      254.71     11.46 o 
  -1  -2  19      301.74      312.64      8.62 o 
   0  -2  19       28.15       27.87      9.98 o 
   1  -2  19      186.98      207.65     13.28 o 
   2  -2  19      109.29      119.56     13.52 o 
   3  -2  19      246.68      256.08     19.75 o 
  -4  -1  19       97.89       67.64     22.06 o 
  -3  -1  19      199.57      199.79      9.67 o 
  -2  -1  19       87.31       84.20     16.39 o 
  -1  -1  19       60.41       47.01     12.37 o 
   0  -1  19       81.72       91.99     10.60 o 
   1  -1  19      537.93      553.81     20.38 o 
   2  -1  19      920.39      965.87     17.89 o 
   3  -1  19      157.63      157.86     24.07 o 
   4  -1  19      342.46      359.82     18.87 o 
  -4   0  19      110.82      126.34     15.25 o 
  -3   0  19      236.88      246.70      9.90 o 
  -2   0  19      177.79      196.62     13.69 o 
  -1   0  19      186.65      183.31      7.74 o 
   0   0  19      734.79      746.24     15.41 o 
   1   0  19      336.25      332.90     10.49 o 
   2   0  19      227.25      231.08      6.34 o 
   3   0  19        7.41       17.61     12.65 o 
   4   0  19       39.95       32.03      5.45 o 
   5   0  19      155.46      166.63     14.11 o 
  -4   1  19      111.94       92.46     15.01 o 
  -3   1  19      294.28      296.75     20.89 o 
  -2   1  19      107.39       98.40      9.06 o 
  -1   1  19      181.43      196.97      9.96 o 
   0   1  19      269.81      267.42      9.42 o 
   1   1  19      356.89      348.97     11.46 o 
   2   1  19      139.20      143.13      7.95 o 
   3   1  19      154.59      168.15      7.73 o 
   4   1  19      287.27      318.11     19.63 o 
   5   1  19      571.34      671.55     29.08 o 
  -4   2  19       93.22       88.54     33.16 o 
  -3   2  19        4.10       13.28      6.29 o 
  -2   2  19      382.96      327.32     11.61 o 
  -1   2  19       38.43       40.38     10.84 o 
   0   2  19       79.18       92.46     10.92 o 
   1   2  19      219.43      231.25     21.20 o 
   2   2  19       42.75       54.73     12.94 o 
   3   2  19      221.28      223.26     10.87 o 
   4   2  19       72.10       58.29      7.86 o 
   5   2  19      232.22      279.12     15.55 o 
   6   2  19      307.87      335.68     24.28 o 
  -4   3  19        7.07       10.23      7.98 o 
  -3   3  19       58.37       57.90     22.42 o 
  -1   3  19      227.79      209.39     16.55 o 
   0   3  19      134.62      153.71      9.45 o 
   1   3  19      137.77      108.28     10.46 o 
   2   3  19      155.25      152.69      9.98 o 
   3   3  19      224.09      238.56     17.06 o 
   4   3  19      942.54      889.16     16.69 o 
   5   3  19       59.65       66.58     13.33 o 
   6   3  19       32.07       30.22      9.54 o 
  -3   4  19       81.74      104.00     22.35 o 
  -2   4  19      336.92      319.60     20.14 o 
  -1   4  19      296.91      321.44      9.84 o 
   0   4  19       98.86      106.15     17.66 o 
   1   4  19      305.82      308.72     16.28 o 
   2   4  19      216.11      194.55     10.98 o 
   3   4  19      136.42      144.87     10.85 o 
   4   4  19      212.79      182.21     15.23 o 
   5   4  19      146.49      175.55     11.57 o 
   6   4  19       39.30       41.27     10.95 o 
  -2   5  19      452.83      516.38     24.60 o 
  -1   5  19       42.82       64.29     19.19 o 
   0   5  19       38.90       31.44      7.77 o 
   1   5  19      151.44      150.73     10.78 o 
   2   5  19      277.16      293.04     10.90 o 
   3   5  19       25.09       38.64      7.94 o 
   4   5  19       72.82       93.39     14.70 o 
   5   5  19      203.19      210.21     13.96 o 
   6   5  19      101.33      112.12     10.38 o 
  -2   6  19       13.39       10.12      5.13 o 
  -1   6  19       10.75        7.22      9.54 o 
   0   6  19       36.81       13.25     10.63 o 
   1   6  19      444.89      463.93     13.62 o 
   2   6  19      230.05      266.98     31.30 o 
   3   6  19      127.81      131.57      8.98 o 
   4   6  19       96.48       93.92     21.55 o 
   5   6  19      135.20      122.76     11.17 o 
   6   6  19       22.25       24.74      9.83 o 
   0   7  19       90.08      111.19     12.30 o 
   1   7  19      227.69      219.94     15.98 o 
   2   7  19      225.35      175.25     15.45 o 
   3   7  19       57.57       52.95     11.78 o 
   4   7  19      194.09      223.56     22.21 o 
   5   7  19       44.30       34.39     16.48 o 
   1   8  19      183.65      209.01     24.86 o 
   2   8  19      194.19      201.56     10.47 o 
   3   8  19       39.85       35.77     14.67 o 
   4   8  19      256.79      274.96     26.50 o 
   0  -3  20       46.84       60.11     26.48 o 
  -2  -2  20       94.40       81.46     11.93 o 
  -1  -2  20      190.99      200.29     16.07 o 
   0  -2  20      300.97      335.85     25.96 o 
   1  -2  20      311.58      315.11     14.25 o 
   2  -2  20      199.24      230.50     31.96 o 
  -3  -1  20       29.22       22.30      7.25 o 
  -2  -1  20      191.43      213.28     15.21 o 
  -1  -1  20      209.95      207.52     22.57 o 
   0  -1  20      166.75      174.34     14.69 o 
   1  -1  20      186.67      215.36     10.15 o 
   2  -1  20       73.80       62.45     21.28 o 
   3  -1  20      131.48      113.88     29.54 o 
  -3   0  20      157.88      156.02      9.23 o 
  -2   0  20      163.07      173.22     10.73 o 
  -1   0  20      119.00      115.87     11.32 o 
   0   0  20      296.48      292.56     16.89 o 
   1   0  20      270.70      277.26     14.00 o 
   2   0  20      188.74      195.47     16.50 o 
   3   0  20       78.37       78.61     23.97 o 
   4   0  20      145.44      131.15     28.64 o 
  -3   1  20      452.61      492.78     24.09 o 
  -2   1  20        3.30        7.82      4.70 o 
  -1   1  20      141.63      165.67      9.26 o 
   0   1  20       56.65       52.98      9.67 o 
   1   1  20      194.83      199.92     11.36 o 
   2   1  20        3.08        6.88      2.91 o 
   3   1  20       85.48       79.78     18.37 o 
   4   1  20      302.77      376.97     22.14 o 
   5   1  20      329.16      365.78     25.99 o 
  -3   2  20        0.69        0.16      7.40 o 
  -2   2  20      161.98      141.84     26.11 o 
  -1   2  20        5.34        4.94      3.62 o 
   0   2  20      326.41      350.00     10.37 o 
   1   2  20       70.72       61.11     17.00 o 
   2   2  20      408.19      437.64     18.06 o 
   3   2  20      311.01      296.86     10.35 o 
   4   2  20      242.07      258.62     14.64 o 
   5   2  20      139.23      164.55     20.49 o 
  -3   3  20       61.96       33.23     18.89 o 
  -2   3  20       17.46       13.46      6.38 o 
  -1   3  20      304.93      299.20     11.31 o 
   0   3  20      264.35      241.78     11.62 o 
   1   3  20      170.55      172.89     12.03 o 
   2   3  20        6.48        6.38      6.65 o 
   3   3  20      108.02       82.13     23.09 o 
   4   3  20      178.24      158.82     14.24 o 
   5   3  20        0.72        3.46      2.98 o 
  -2   4  20      171.44      126.90     44.07 o 
  -1   4  20      154.56      180.14     12.28 o 
   0   4  20      163.67      162.55     11.58 o 
   1   4  20      133.15      122.12     19.31 o 
   2   4  20        3.12       13.60      8.42 o 
   3   4  20      443.78      495.70     34.70 o 
   4   4  20      304.17      311.60     14.70 o 
   5   4  20      289.48      330.76     17.91 o 
   6   4  20       20.38       18.52      6.68 o 
  -2   5  20      214.92      186.25     25.34 o 
  -1   5  20      175.83      202.84     18.96 o 
   0   5  20      157.66      158.27     10.44 o 
   1   5  20      104.59      111.09     11.52 o 
   2   5  20      468.05      459.82     14.37 o 
   3   5  20      164.63      142.64     27.58 o 
   4   5  20      330.01      306.84     26.86 o 
   5   5  20        7.74        5.43      2.87 o 
  -1   6  20       61.92       51.17     18.64 o 
   0   6  20       81.51       92.21     23.83 o 
   1   6  20      440.84      459.68     19.15 o 
   2   6  20       98.76      118.96     27.66 o 
   3   6  20      108.87      131.80     21.55 o 
   4   6  20        3.92        4.73      4.61 o 
   5   6  20       57.15       42.68     12.19 o 
   1   7  20      117.77      118.59      9.33 o 
   2   7  20      117.00      111.91      8.55 o 
   3   7  20      125.30      119.62     19.89 o 
   4   7  20      280.94      284.55     15.03 o 
  -2  -1  21       37.71       24.82      8.11 o 
  -1  -1  21      155.61      170.55     14.11 o 
   0  -1  21      201.91      210.90     11.14 o 
   1  -1  21      130.93      109.99     21.29 o 
   2  -1  21       53.39       44.03     14.51 o 
  -2   0  21      125.39      113.12      8.52 o 
  -1   0  21      219.63      231.37     12.83 o 
   0   0  21      114.50      112.10      7.14 o 
   1   0  21       98.71      108.06     11.09 o 
   2   0  21      107.91       67.17     17.71 o 
   3   0  21      213.46      197.27     21.37 o 
  -2   1  21      141.36      145.97     14.96 o 
  -1   1  21        3.72        5.31      3.56 o 
   0   1  21      172.76      174.15      9.47 o 
   1   1  21      222.35      187.59     15.06 o 
   2   1  21      108.83       97.76     15.54 o 
   3   1  21      163.91      196.78     15.13 o 
   4   1  21      124.33      131.75     32.54 o 
  -1   2  21        0.99        4.68      2.94 o 
   0   2  21       49.56       48.44     10.40 o 
   1   2  21       10.05        5.56      3.49 o 
   2   2  21       49.09       31.08     12.29 o 
   3   2  21       37.19       22.81      9.07 o 
   4   2  21       27.72       12.90     14.41 o 
  -2   3  21       29.41       19.31      7.54 o 
  -1   3  21      603.24      584.41     36.99 o 
   0   3  21      120.18      127.94     25.81 o 
   1   3  21      611.70      680.45     40.80 o 
   2   3  21      126.39      143.77      9.56 o 
   3   3  21      594.47      609.56     15.62 o 
   4   3  21      319.61      349.70     26.07 o 
   5   3  21       74.59       59.20     17.11 o 
  -1   4  21      217.13      211.31     18.61 o 
   0   4  21      457.22      421.91     15.75 o 
   1   4  21      124.22      134.66     10.91 o 
   2   4  21      119.16      125.81     10.39 o 
   3   4  21       29.30       23.34      7.67 o 
   4   4  21      181.70      191.71     22.45 o 
   5   4  21      144.32      132.92     10.44 o 
  -1   5  21      280.39      308.04     40.41 o 
   0   5  21       91.23       73.64     35.81 o 
   1   5  21        2.41        7.63      3.58 o 
   2   5  21      150.62      151.66     17.63 o 
   3   5  21       65.56       49.70      9.83 o 
   4   5  21      140.79      134.70     25.38 o 
   5   5  21        0.69        7.78      5.07 o 
   0   6  21       82.41       59.46     28.13 o 
   1   6  21      125.27      117.35     15.25 o 
   2   6  21      200.96      205.73     24.41 o 
   3   6  21      611.74      562.74     27.38 o 
   4   6  21       44.61       45.58     16.46 o 
  -1   0  22      152.57      138.55     14.85 o 
   0   0  22      193.45      229.52     40.07 o 
   1   0  22       90.16       83.64     13.04 o 
   2   0  22       17.69       11.46     10.23 o 
  -1   1  22        1.19        3.90      2.77 o 
   0   1  22        2.31       12.42      6.85 o 
   1   1  22        5.09        5.34      5.07 o 
   2   1  22       10.69       21.75     11.23 o 
   3   1  22        1.26        6.94      5.01 o 
  -1   2  22       66.27       58.61     18.66 o 
   0   2  22      296.79      304.11     11.86 o 
   1   2  22      534.91      585.70     18.65 o 
   2   2  22      630.24      589.26     20.74 o 
   3   2  22      262.38      280.87     14.23 o 
  -1   3  22      296.44      325.94     23.77 o 
   0   3  22      277.68      279.98     11.63 o 
   1   3  22      103.77      101.39      7.45 o 
   2   3  22       90.76       93.52     12.09 o 
   3   3  22      191.39      191.56      8.70 o 
   4   3  22       41.66       31.34      9.18 o 
   0   4  22      155.37      111.55     16.95 o 
   1   4  22       69.52       57.96     16.81 o 
   2   4  22       16.38        6.78      3.20 o 
   3   4  22        6.90        3.62      5.11 o 
   4   4  22       31.25       13.39      7.80 o 
   1   5  22      195.46      178.99     18.82 o 
   2   5  22      236.98      235.43     12.88 o 
   3   5  22      337.36      348.94     17.23 o 
                                                 
